# Supplementary material for: Selective Translation of Maternal mRNA by eIF4E1B Controls Oocyte to Embryo Transition
Source: Adv Sci (Weinh). 2023 Feb 8;10(11):2205500. doi: 10.1002/advs.202205500 (PMC10104655; doi:10.1002/advs.202205500)
Supplement: Supplementary file 2 — Supplemental Table 1 [file ADVS-10-2205500-s002.xlsx]

## Sheet: EIF4E1B_targets
Chromsome	Start	End	Gene name	Strand
chr9	46091094	46106866	Bud13	+
chr1	174078145	174126524	Dcaf8	+
chr11	17059300	17100383	Ppp3r1	+
chr19	6046575	6053718	Syvn1	+
chr10	6379238	6606164	Plekhg1	-
chr7	87534079	87550322	Furin	-
chr4	45047119	45097476	Fbxo10	-
chr10	77044399	77061477	Pttg1ip	+
chr19	46673595	46731879	Wbp1l	+
chr15	84753857	84773393	Nup50	+
chr7	127270276	127288805	Zp2	-
chr12	52976859	53072308	Heatr5a	-
chr12	101202708	101300892	Kcnk13	+
chr7	87439336	87461145	Prc1	+
chr10	127994821	128002990	Pa2g4	-
chr13	22127689	22128189	H2bc12	+
chr11	62416587	62416650	Snord49b	+
chr18	42435006	42501194	Rbm27	+
chr6	83756052	83781735	Paip2b	-
chr15	93216536	93228765	Zcrb1	-
chr18	75178417	75446620	Dym	+
chr11	98698098	98714319	Rapgefl1	+
chr7	107756099	107789782	Rab6a	+
chr3	94836612	94846536	Psmd4	-
chr13	73604678	73653861	Lpcat1	+
chr11	121121300	121171214	Foxk2	+
chr10	98377275	98488777	Atp2b1	+
chr3	89803510	89856437	Ubap2l	-
chr13	23853753	23854255	H3c1	-
chr9	36516066	36534243	Chek1	-
chr15	82037381	82043245	Shisa8	-
chr1	184243232	184271737	Fbxo28	-
chr7	129815257	129912907	Cacng3	+
chr5	34712581	34829107	Fam193a	+
chr5	141717487	142689745	Sdk1	+
chrX	4074963	30247441	Btbd35f20	+
chr5	24071158	24083285	Abcf2	-
chr4	106323673	106327887	Pars2	+
chr12	77634546	77680026	Plekhg3	+
chr14	61958599	61979282	Ebpl	-
chr7	19572872	19574311	Nanos2	+
chr11	98656829	98669173	Msl1	+
chr9	114808456	114843105	Gpd1l	-
chr13	23852663	23853118	H4c1	-
chr12	112277576	112354113	Rcor1	+
chr13	101505894	101514614	Mrps36	-
chr4	154936489	154965110	Nadk	+
chr7	112952295	112959601	Mrpl17	-
chr8	73221637	73224515	Jund	+
chr14	31528034	31635907	Sfmbt1	+
chr17	24300831	24306623	Atp6v0c	-
chr9	57474452	57501438	Csk	-
chr4	116667938	116677882	Hectd3	+
chr11	83567138	83597256	Heatr6	+
chr7	104937050	105060891	Pak1	+
chr11	80242116	80285635	Psmd11	+
chr19	59294137	59311860	Kcnk18	+
chr7	81420303	81699666	Slco3a1	-
chr1	90159687	90165983	6430706D22Rik	-
chr5	97426707	97520067	Bmp2k	+
chr4	106851234	106873601	Tmem59	+
chr12	4213479	4233965	Cenpo	-
chr2	130865367	130868824	Gfra4	-
chr8	96495487	96536540	Amfr	-
chrX	7716100	7723006	Rbm3	-
chr2	115686999	115893180	Meis2	-
chr12	111976209	112042477	Wdr20	+
chr14	41807023	41827122	Prxl2a	-
chr7	107475246	107520406	Ppme1	-
chr8	71612634	71637616	Atp6v1b2	+
chr9	65907975	65914436	Ppib	+
chr12	31950157	32014509	Lamb1	+
chr11	100181262	100183413	Eif1	+
chr5	75401028	75440666	Chic2	-
chr1	37486983	37495831	Unc50	+
chr9	51751129	51771707	Fdx1	-
chr15	78858641	78860930	H1f0	+
chr10	93321234	93353947	Metap2	-
chrX	12858147	12871109	Ddx3x	+
chr9	109455115	109470776	Fbxw15	-
chr5	106128987	106244234	Lrrc8d	+
chr16	18240071	18248787	Ranbp1	-
chr5	66154759	66218023	N4bp2	+
chr14	105505970	105576531	Rbm26	-
chr1	172228323	172236463	Gm7694	-
chr2	102140275	102241057	Trim44	-
chr16	37868485	37888943	Lrrc58	+
chr9	21917429	21921639	Elof1	-
chr1	137043410	137052845	Arl8a	+
chr10	76058500	76086375	Col6a2	-
chr14	31292750	31340242	Dcp1a	+
chr10	8442016	8605868	Sash1	-
chr5	53225373	53257973	Anapc4	+
chr9	64563106	64585563	Rab11a	-
chr5	65928483	65990228	Ube2k	+
chr9	20878609	20896443	Raver1	-
chr1	187911610	187941189	Lyplal1	-
chr6	148180951	148392874	Tmtc1	-
chr3	84300014	84386547	Arfip1	-
chr5	144309587	144325399	Fam220a	+
chr5	34519228	34530359	Mxd4	-
chr19	29064856	29101154	Cdc37l1	+
chr10	110601857	110734303	Osbpl8	+
chr10	127774782	127799538	Cs	+
chr2	179777187	179804906	Ss18l1	+
chr2	145743217	145760436	Crnkl1	-
chr11	85166665	85639560	Bcas3	+
chr8	97381349	97388140	Polr2c	+
chr7	26013277	26022870	Gsk3a	-
chr1	85102667	85110613	A530040E14Rik	+
chr5	105844793	105919098	Lrrc8b	+
chr12	105925951	105990162	Dicer1	-
chr6	85284955	85324628	Rab11fip5	-
chr6	89090987	89097364	Gm1965	+
chr7	134920902	134943633	Setd1a	+
chr4	133559244	133574731	Lin28a	-
chr5	45911467	45920523	Med28	+
chr7	29343837	29383203	Pak4	-
chr6	88833467	88848774	Mcm2	-
chr11	69749400	69755105	Ybx2	+
chr6	87949099	87995264	Rab7	-
chr2	164595428	164598402	Ube2c	+
chr1	33965069	34365507	Dst	+
chr5	9100736	9118983	Tmem243	+
chr2	25077677	25080222	Tubb4b	-
chr15	101004502	101044115	Acvr1b	+
chr5	38918044	38952938	Wdr1	-
chr5	137736931	137748902	Srrt	-
chr8	111238543	111485536	Zfhx3	+
chr18	35062438	35091657	Etf1	-
chr3	96049379	96049975	H2ac19	+
chr6	37820810	37918445	Trim24	+
chr18	36838868	36843516	Slc35a4	+
chr11	53073315	53113981	Hspa4	-
chr12	32016426	32036336	Dld	-
chrX	3241669	30293031	Btbd35f11	-
chr6	89046103	89060033	4933427D06Rik	+
chr10	81053648	81063645	Tle6	-
chr11	57906295	57932099	Cnot8	+
chr19	11741949	11765541	Oosp1	-
chr3	9250566	9285332	Zbtb10	+
chr14	48160567	48188109	Atg14	-
chr9	78224709	78226395	Ooep	-
chr17	8533270	8536978	Prr18	+
chr6	30161288	30254539	Ube2h	-
chr14	79851641	79854623	Kbtbd6	+
chr5	74931515	74994815	Fip1l1	+
chr14	75684172	75744234	Zc3h13	+
chr15	66211419	66332472	Lrrc6	-
chr14	26278670	26486229	Zmiz1	+
chr16	78251107	78255699	E330011O21Rik	-
chr4	100449283	100676353	Cachd1	+
chr19	4742912	4811634	Gm21992	-
chr19	40624746	40662953	Aldh18a1	-
chr7	134804967	134852280	Bcl7c	-
chr3	27081925	27143833	Nceh1	+
chr11	96678727	96691282	Nfe2l1	-
chr1	21373636	21376465	Khdc1b	+
chr16	33380860	33503989	Zfp148	+
chr9	56266425	56344743	Hmg20a	+
chr5	111077437	111082401	Noc4l	-
chr8	116657473	116676212	Nudt7	+
chr4	134358675	134409260	Maco1	-
chr4	144562524	144784908	Vps13d	-
chr1	10127587	10222751	Arfgef1	-
chr1	182732690	182743736	H3f3a	-
chr2	151368218	151387427	Fkbp1a	+
chr2	160471632	160548499	Top1	+
chr2	118872854	118936233	Knl1	+
chr14	46212845	46277818	Ddhd1	-
chr17	56812647	56851192	Ranbp3	+
chr4	86393428	86395308	Gm6521	-
chr4	106334412	106351549	Ttc4	-
chr8	127421793	127430060	Sprtn	+
chr9	42771924	42913801	Arhgef12	-
chr7	89319681	89455930	Sh3gl3	+
chr8	86671936	86696496	4930432K21Rik	+
chr15	77745480	77759424	Txn2	-
chr11	115794972	115826848	Sap30bp	+
chrX	3546313	31429697	Gm21637	-
chr3	96043701	96044257	H2ac18	-
chr5	94064210	94100535	Pramel34	-
chrX	12648623	12750453	Usp9x	+
chr7	4088657	4099775	Leng8	+
chr6	145806762	145813940	Bhlhe41	-
chr11	94852525	94868212	Ppp1r9b	+
chr14	33135204	33161337	Ogdhl	+
chr9	41772791	41932380	Sorl1	-
chr8	87396009	87411345	Syce2	+
chr18	6435948	6516106	Epc1	-
chr9	45671504	45714994	Rnf214	-
chr3	65332368	65359440	Tiparp	+
chr10	79372796	79379675	R3hdm4	-
chr19	46471385	46563294	Sufu	+
chr10	80568659	80587442	Map2k2	+
chr7	4873852	4876608	Nat14	+
chr5	34678898	34696094	Rnf4	+
chr12	103521283	103629064	Rin3	+
chr10	114634926	114688549	Tbc1d15	-
chr19	10680086	10704318	Ddb1	+
chr15	85662733	85689252	Ttc38	+
chr9	71474313	71619409	Cgnl1	-
chr8	120315536	120325874	Mphosph6	-
chr5	31254039	31262700	Preb	-
chr1	167795284	167932765	Pou2f1	-
chrX	105931183	106029685	Brwd3	-
chr10	77505031	77526367	Dnmt3l	+
chr14	63817750	63864108	Gata4	-
chr13	23789952	23790327	H4c3	-
chr4	153652578	153674004	Arhgef16	-
chr16	38347084	38352849	Cox17	+
chr5	114387102	114443799	Ssh1	-
chr11	70756559	70783475	Nup88	-
chr5	114192452	114222409	Sart3	-
chr10	42281769	42303396	Nr2e1	-
chr5	147888921	147922937	Polr1d	+
chr4	83101584	83132367	Psip1	-
chr1	34493514	34496517	Ccdc115	-
chr11	75300278	75322949	Prpf8	+
chr9	56048935	56265857	Peak1	-
chr7	11273141	11315516	Nlrp4b	+
chr8	72855392	72877178	Upf1	-
chr9	120842517	120869625	Ctnnb1	+
chr4	46463797	46485528	Anp32b	+
chr5	145025393	145118981	Baiap2l1	-
chr4	142697293	142802612	Prdm2	-
chr19	21346767	21361330	Zfand5	+
chr14	21526773	21542841	Zswim8	+
chr15	12047605	12115205	Zfr	+
chr2	121287401	121299759	Mfap1b	-
chrX	7339786	7352328	Tfe3	+
chr10	79317176	79327180	Ptbp1	+
chr15	63918401	64214481	Asap1	-
chr18	38745900	38761001	Spry4	-
chrX	20235427	20260305	Uba1	+
chr3	102824468	102862109	Csde1	+
chr3	94810511	94819379	Zfp687	-
chr8	108160437	108206822	Ctcf	+
chr4	151363739	151370288	Phf13	-
chr9	96439718	96531922	Rasa2	-
chr11	98543867	98557292	Psmd3	+
chr6	131314875	131338468	Ybx3	-
chr2	120834143	120842648	Ccndbp1	+
chr9	105313691	105423587	Atp2c1	-
chr19	25016727	60850288	Snora19	-
chr8	41947720	42007424	Slc7a2	+
chr17	27070071	27074853	Phf1	+
chr7	108496582	108561100	Arap1	+
chr13	99612035	99696339	Tnpo1	-
chr7	134009190	134028481	Taok2	-
chr4	34497863	34514157	Akirin2	+
chr18	38003254	38095130	Diaph1	-
chr1	171879667	171899336	Hsd17b7	-
chr5	138070350	138082327	Lrch4	+
chr4	143796664	143802920	Pramel29	-
chr7	118211498	118226544	Eif4g2	-
chr4	106584074	106722299	Ssbp3	+
chr2	91570294	91759006	Ambra1	+
chrX	3241669	30293031	Btbd35f18	-
chr4	43509015	43521619	Arhgef39	-
chr8	67522346	67542587	Trim60	-
chr4	44017314	44045718	Clta	+
chr16	32821787	32877815	Rubcn	-
chr3	87723465	87727355	Mrpl24	+
chr19	21465796	21547151	Gda	-
chr14	60059799	60167741	Cab39l	+
chr4	141239477	141241631	Rsc1a1	-
chr5	33678220	33715943	Maea	+
chr7	133635221	133646951	Atxn2l	-
chr10	21893707	22093945	Raet1c	+
chr4	11259079	11313930	Esrp1	-
chr18	61714926	61749974	Csnk1a1	+
chr5	139626188	139662464	Dnaaf5	+
chr4	131479340	131631228	Epb41	-
chr8	114234374	114267749	Bcar1	-
chr14	58417260	58417324	Mir3077	+
chr8	107694573	107741888	Cbfb	+
chr2	163879275	163896905	Tomm34	-
chr8	85913740	85952451	Clgn	+
chr5	115691778	115722904	Rnf10	-
chr14	26513655	26519952	Ppif	+
chr18	73924607	73975092	Me2	-
chr2	59450098	59684270	Tanc1	+
chr8	3515410	3544263	Pnpla6	+
chr4	87415828	87679311	Mllt3	-
chr1	190794974	190831719	Kctd3	-
chr9	78175836	78177427	Omt2b	+
chr5	115592989	115608185	Mlec	-
chr5	25195633	25211615	Xrcc2	-
chr19	12841428	12870613	Zfp91	-
chr4	117429263	117438271	Klf17	-
chr10	120847406	120913306	Rassf3	-
chr5	89088257	89105196	Grsf1	-
chr11	59024913	59041769	Arf1	-
chr11	52209929	52222225	9530068E07Rik	+
chr6	94554522	94650139	Lrig1	-
chr2	6460743	7317825	Celf2	-
chr5	108026391	108090872	Rpap2	+
chr5	54200865	54295619	Tbc1d19	+
chr3	96149209	96162402	Platr30	+
chr5	8396968	8422716	Dbf4	-
chr10	127080041	127098043	Stat6	+
chr4	143780619	143786837	Oog2	+
chr8	87194377	87211761	Nacc1	-
chr10	127496037	127514310	Ptges3	+
chr14	68369984	68551629	Dock5	-
chr1	87473474	87500466	Sp110	-
chr1	180251238	180267946	Hnrnpu	-
chr10	18127480	18253697	Nhsl1	+
chr11	102337229	102417472	Gpatch8	-
chr6	128313011	128325904	Foxm1	+
chr6	30431038	30459783	Tmem209	-
chr3	68696420	68808492	Ift80	-
chr6	39086618	39156772	Kdm7a	-
chr5	124511865	124545807	Abcb9	-
chr9	61761089	61762317	Rplp1	-
chr1	194014658	194334041	Kcnh1	+
chr18	35758270	35776840	Paip2	+
chr1	171428064	171461595	Nuf2	-
chr9	58722486	58884248	Neo1	-
chr1	138364424	138427396	Kif14	+
chr15	91881595	92172398	Cntn1	+
chr10	115455418	115711985	Ptprr	+
chr1	134010123	134036262	Cdk18	-
chr11	78355318	78364237	Tmem97	-
chr2	172847402	172860232	Rbm38	+
chr9	24912573	24956280	Herpud2	-
chr2	136907186	136942256	Jag1	-
chr1	54702183	54983231	Ankrd44	-
chr3	52072258	52154031	Foxo1	+
chr11	52045496	52060360	Skp1	+
chr17	28046250	28199724	Anks1	+
chr12	88943614	89199120	Oog1	+
chr8	87356180	87359381	Gadd45gip1	+
chr17	27693518	27700617	Hmga1	+
chr11	102057060	102091486	Hdac5	-
chr15	25552304	25743426	Myo10	+
chr5	111093391	111199736	Ep400	-
chr1	135500447	135506857	Snrpe	-
chr9	58430046	58500686	Nptn	+
chr3	30691797	30720185	Sec62	+
chr5	75971011	76052746	Kit	+
chr9	60435030	60535941	Lrrc49	-
chr14	71047108	71052891	Npm2	-
chr8	35892232	36028744	Tnks	-
chr10	79221259	79229697	Rnf126	-
chr14	21554094	21613310	Camk2g	-
chr16	90719556	90727616	Mis18a	-
chr12	72932054	73093363	Daam1	+
chr13	23635920	23636823	H3c7	+
chr19	53214932	53321816	Add3	+
chr3	28162135	28569507	Tnik	+
chr5	125314801	125342591	Ccdc92	-
chr11	76230233	76391241	Abr	-
chr10	88209351	88289559	Utp20	-
chr12	8680939	8759389	Pum2	+
chr11	38305049	38333547	Gm12130	-
chr19	43574242	43599095	Got1	-
chr4	115979364	116136828	Mast2	-
chr4	21775194	21803622	Pnisr	+
chr11	102264294	102268831	Slc25a39	-
chrX	110094472	110123363	Gm14936	-
chr4	124595708	124614161	Cdca8	-
chr5	114615526	114700767	Acacb	+
chr2	25782357	25838802	Camsap1	-
chr7	56214442	56865458	Nav2	+
chr17	28535697	28623094	Fkbp5	-
chr11	96902895	96910527	Mrpl10	+
chr7	4866818	4873605	Zfp628	+
chr14	104861540	104867216	Pou4f1	-
chr5	136470669	136508751	Dtx2	+
chr7	135517138	135561686	Rgs10	-
chr17	75936424	75951286	Fam98a	-
chr2	120332555	120389595	Zfp106	-
chr15	84615805	84686559	Phf21b	-
chr2	152495196	152534404	H13	+
chrX	149932774	149936101	Ubqln2	+
chr11	70460736	70464916	Rnf167	+
chr16	21794419	21809112	1300002E11Rik	+
chr3	34598561	34615584	Gm3143	-
chr6	134559224	134582506	Mansc1	-
chr16	90229195	90284748	Scaf4	-
chr4	32744093	32862192	Mdn1	+
chr1	181476659	181557604	Cnst	+
chr16	58408647	58469858	Dcbld2	+
chr11	116711210	116714408	Srsf2	-
chr14	35487113	35561169	Wapl	+
chr14	27852186	27920472	Il17rd	+
chr12	3247427	3309969	Rab10	-
chr7	72838302	72846799	Tm2d3	+
chr14	21274482	21299355	Anxa7	-
chr13	69941247	69954980	Med10	+
chr2	11664199	11699212	Fbh1	-
chr12	17273394	17291591	Pdia6	+
chr9	121669150	121680860	Zfp651	+
chr13	22132828	22133231	H4c9	-
chr11	120572254	120575122	Cenpx	-
chr9	69301489	69339592	Anxa2	+
chr16	11216333	11254418	Gspt1	-
chr8	124405045	124431586	Slc7a5	-
chr12	70283720	70285054	Rpl36al	-
chr16	15889317	16146944	Spidr	-
chr11	120207000	120209809	Actg1	-
chr1	74552633	74577416	Cnot9	+
chr2	35891843	35904858	Ndufa8	-
chr6	120908861	120947516	Gm43915	+
chr4	123594675	123614240	Rragc	+
chr17	53618558	53647003	Rab5a	+
chr8	89247836	89269905	Siah1a	-
chr9	109834277	109986458	Map4	+
chr9	50413344	50425569	Nkapd1	-
chr5	138037874	138042287	Mospd3	-
chr4	108952879	109060421	Eps15	+
chr7	127986344	128050733	Eef2k	+
chr2	167318144	167341673	Rnf114	+
chr7	16502556	16507720	Selenow	-
chr6	119873986	119988673	Wnk1	-
chr4	140257387	140279135	Rcc2	+
chr11	69906145	69919688	Asgr2	+
chr15	98662099	98701636	Kmt2d	-
chr10	80217947	80258206	Dot1l	+
chr4	131911838	131978361	Phactr4	-
chr6	52258382	52264826	Evx1os	-
chr4	125781200	125818273	Stk40	+
chr18	63137569	63159104	Napg	+
chr11	86847295	86887639	Gdpd1	-
chr7	132784467	132851202	Gtf3c1	-
chr8	124900508	124941265	Zc3h18	+
chr8	87541827	87549186	Get3	-
chr8	123192124	123198109	Cox4i1	+
chr6	51809163	51962548	Skap2	-
chr18	80403564	80422590	Txnl4a	+
chr11	82617320	82684712	Rffl	-
chr1	188446670	188529868	Tgfb2	-
chr5	114580443	114589330	Ung	+
chr6	134396495	134516931	Lrp6	-
chr8	108404780	108417125	Edc4	+
chr2	118639738	118661948	Knstrn	+
chr17	56418384	56429934	Plin3	-
chr9	54434317	54452469	Idh3a	+
chr11	105898185	105920637	Dcaf7	+
chr2	125072983	125084785	Dut	+
chr11	109224107	109262683	Gna13	+
chr7	133929379	133936061	Ppp4c	-
chr17	66197768	66235095	Ralbp1	-
chr10	82822965	82831580	D10Wsu102e	+
chr2	51928356	51982288	Rif1	+
chr4	149023276	149075738	Pik3cd	-
chr11	86080534	86171098	Med13	-
chr13	101421297	101426015	Taf9	+
chr3	116334084	116365595	Mfsd14a	-
chr5	147828230	147888148	Lnx2	-
chr15	98568054	98593549	Arf3	-
chr2	169934142	169968175	Zfp217	-
chr10	41239305	41250848	Cd164	+
chr1	134942588	135005265	Pik3c2b	+
chr4	88364195	88368412	Klhl9	-
chr2	71624995	71696484	Itga6	+
chr3	144485587	144512266	Clca3b	-
chr7	120350978	120457640	Arntl	+
chr7	88927072	88934341	3110040N11Rik	-
chr3	58218641	58270709	Tsc22d2	+
chr4	129497722	129527247	Ptp4a2	+
chr15	99055022	99073248	Kcnh3	+
chr15	75584876	75672338	Zc3h3	-
chr7	20216928	20250379	Clptm1	-
chr4	140572551	140616460	Crocc	-
chr1	39592545	39603722	Cnot11	+
chr17	25377114	25379744	Tsr3	+
chr2	49307005	49407129	Epc2	+
chr3	144092664	144233180	Hs2st1	-
chr9	64033575	64101412	Map2k1	-
chr18	36953576	36959314	Zmat2	+
chr15	99223377	99240480	Tmbim6	+
chr10	116652196	116661563	Yeats4	-
chr2	154385135	154395628	E2f1	-
chr11	86443995	86444565	Gm11478	-
chr13	120217406	120249130	Paip1	+
chr11	3243299	3309241	Limk2	-
chr11	59475996	59594364	Mprip	+
chrX	91213994	91220809	AU015836	+
chr16	22059081	22163372	Igf2bp2	-
chr15	79248281	79272573	Csnk1e	-
chr11	75644493	75739393	Rph3al	-
chr13	55050771	55107379	Unc5a	+
chr3	108005145	108013445	Atxn7l2	-
chr5	122265489	122286868	Sh2b3	-
chr4	58956499	58975492	Zkscan16	+
chr9	75195564	75199447	Bcl2l10	+
chr5	111846319	111886050	Mn1	+
chr17	80247729	80295463	Atl2	-
chr19	45149730	45153779	Kazald1	+
chr11	97021023	97049206	Kpnb1	-
chr11	70051624	70053354	Rnasek	-
chr7	66484119	66566206	Ube3a	+
chr15	76001403	76061808	Plec	-
chr5	135663192	135721999	Baz1b	+
chr1	176989206	177422676	Rgs7	-
chr5	145889638	145900894	Pdap1	-
chr9	106724254	106783323	Dcaf1	+
chr9	75234588	75257823	Mapk6	-
chr13	23653343	23654254	H3c6	-
chr17	28938070	28975734	Brpf3	+
chr8	23868193	23893320	Plat	+
chr9	103255431	103268110	Cdv3	-
chr18	31794021	31882717	Sap130	+
chr6	124881405	124886167	Mlf2	+
chr16	11193129	11203385	Rsl1d1	-
chr5	73684032	73705316	Ociad1	+
chr17	3326572	3519397	Tiam2	+
chr11	54724288	54776442	Tnip1	-
chr12	75002310	75048541	Hif1a	+
chr2	6053914	6061616	Gm10857	+
chr11	60715747	60727294	Natd1	-
chr4	126988663	126991283	Gja4	-
chr3	122241636	122322632	Fnbp1l	-
chr13	17972408	18036051	Rala	-
chr19	45810980	45817384	Fgf8	-
chr17	25397454	25411255	Ube2i	-
chr18	73732358	73752232	Mex3c	+
chr16	45158941	45188651	Atg3	+
chr11	69212015	69229696	Kdm6b	-
chr17	46783169	46787081	Mrpl2	+
chr17	64863428	64904930	AU016765	-
chr7	20162635	20166005	Zfp296	+
chr5	138070350	138084124	Gm20605	+
chr11	30671774	30780361	Psme4	+
chr16	90221006	90226578	Sod1	+
chr18	53841376	53904262	Cep120	-
chr9	55889651	55906890	Rcn2	+
chr13	97158248	97185542	Poc5	+
chr10	20067624	20081475	Mtfr2	+
chr8	109034751	109080811	Cdh3	+
chr11	94491090	94506537	Lrrc59	+
chr11	62416378	62418308	2410006H16Rik	+
chr6	125228287	125236099	Tuba3a	-
chr3	131227731	131306635	Papss1	+
chr4	120077885	120202805	Scmh1	+
chr10	61570403	61573798	Fam241b	-
chr1	184206094	184212932	Degs1	-
chr8	75018457	75072209	Med26	-
chr1	75211546	75215869	Tuba4a	-
chr11	100957635	100981155	Retreg3	-
chr9	53388626	53418455	Acat1	-
chr7	117960048	117987895	Rnf141	-
chr10	126975213	127058204	Lrp1	-
chr19	4784292	4794009	Rbm4	-
chr6	83312367	83406386	Tet3	-
chr11	118267602	118280432	Cant1	-
chr7	148195488	148196643	Ifitm3	-
chr12	33638809	33664367	Sypl	+
chr13	21809496	21809984	H3c10	+
chr2	129626252	129658021	Stk35	+
chr16	4874778	4879851	Ubald1	-
chr15	12251250	12281022	Golph3	+
chr17	35378690	35390652	Ddx39b	+
chr8	126028617	126039355	Dbndd1	-
chr13	24104349	24372659	Carmil1	-
chr11	93747163	93808303	Mbtd1	+
chr13	104899820	104931939	Sgtb	+
chr5	124454649	124482269	Vps37b	-
chr4	118949931	118967118	Ybx1	-
chr16	64851826	64859317	Cggbp1	+
chr5	95734941	95772594	Pramel47	+
chr5	33131855	33196879	Prr14l	-
chr2	31829969	31909495	Nup214	+
chr3	108456830	108481758	Clcc1	+
chr4	134769884	134828675	Clic4	-
chr12	101538979	101759047	Ttc7b	-
chr13	64533860	64541029	Cdk20	+
chr8	124122602	124175833	Zcchc14	-
chr3	83702208	83844083	Tmem131l	-
chr11	5428890	5442220	Ccdc117	-
chr6	30351854	30405174	Klhdc10	+
chr16	96343194	96349332	Hmgn1	-
chr19	25016725	60850300	Mir3084-2	-
chr8	83223842	83263358	Smarca5	-
chr7	20286661	20300778	Tomm40	-
chr6	113187836	113231386	Mtmr14	+
chr12	112232607	112252082	6030440G07Rik	+
chr9	113840265	113887145	Ubp1	+
chr7	26052717	26079178	Cic	+
chr15	47412183	48623535	Csmd3	-
chr19	56900698	56944502	Tdrd1	+
chr15	31385653	31460792	Marchf6	-
chr11	4847523	4942797	Ap1b1	+
chr5	117570137	117725107	Taok3	+
chr10	53316766	53329021	Asf1a	+
chr7	134376574	134381711	Zfp553	+
chr15	36926781	36937157	Zfp706	-
chr9	72380046	72470756	Rfx7	+
chr5	122161617	122264959	Atxn2	+
chr5	37186105	37187993	Mrfap1	-
chr2	179759691	179770166	Lsm14b	+
chr15	97965070	97996009	Asb8	-
chr2	181231846	181252667	Tpd52l2	+
chr5	67651803	67682700	Tmem33	+
chr17	24300831	24306340	Atp6v0c-ps2	-
chr9	50404444	50411954	Sdhd	-
chr9	113560861	113617377	Pdcd6ip	-
chr5	95294551	95623508	Gm16367	+
chr19	3584824	3686564	Lrp5	-
chr2	122506968	122528399	Slc30a4	-
chr17	57160471	57170930	Khsrp	-
chr13	38592139	38620693	Txndc5	-
chr17	75404868	75791852	Ltbp1	+
chr11	104194814	104330757	Kansl1	-
chr4	140566338	140571889	Mfap2	+
chr5	115956684	116005996	Pxn	+
chr12	85981968	85992405	Vrtn	+
chr9	105545324	105589985	Pik3r4	+
chr4	44139087	44246777	Rnf38	-
chr10	17443033	17445480	Cited2	+
chr6	30683505	30698466	Mest	+
chr9	72950204	72952250	Khdc3	+
chr2	152584467	152657464	Bcl2l1	-
chr1	75132335	75139285	Cnppd1	-
chr17	31981192	31992749	Sik1	-
chr7	36119255	36177306	Rhpn2	+
chr7	122092163	122127481	A730082K24Rik	+
chr15	81416643	81482507	Ep300	+
chr4	116662569	116667018	Urod	-
chr10	119798323	119913525	Hmga2	-
chr19	8893890	8908632	Hnrnpul2	+
chr6	39036410	39068348	Parp12	-
chr8	122434259	122481459	Usp10	+
chr4	143399147	143405996	Pramel26	-
chr6	82568348	82602868	Pole4	-
chr19	5107745	5118298	Klc2	-
chr13	34271026	34437087	Slc22a23	-
chr13	101572602	101603382	Slc30a5	-
chr5	136656226	136674824	Prkrip1	-
chr15	81678699	81688756	Tob2	-
chr6	148719205	148779989	Ipo8	-
chr9	106073259	106094037	Wdr82	+
chr11	121007456	121009627	Tex19.1	+
chr7	134889791	134912997	Fbxl19	+
chr5	137791336	137815750	Ephb4	+
chrX	102992955	103124711	Atrx	-
chr8	72430967	72520283	Gatad2a	-
chr5	125020222	125029140	Eif2b1	-
chr8	125091914	125097030	Cdt1	+
chr4	41141347	41222168	Ubap2	-
chr2	22795593	22895761	Abi1	-
chr15	98369120	98398167	Ccnt1	-
chr1	137159275	137180661	Rnpep	-
chr19	5490454	5494031	Cfl1	+
chr10	86153585	86168189	Hsp90b1	-
chr5	139835692	139936488	3110082I17Rik	-
chr17	37138107	37147674	Zfp57	+
chr17	35642976	35647722	Pou5f1	+
chr9	21125162	21159472	Slc44a2	+
chr7	72016567	72017926	Nsmce3	-
chr4	148702524	148800740	Ube4b	-
chr12	114252718	114312612	Pacs2	+
chr2	30328160	30329719	Ier5l	-
chr5	121390508	121460101	Rph3a	-
chr14	41719715	41780185	Tspan14	-
chr1	30859186	30920101	Phf3	-
chr15	12737931	12754412	6030458C11Rik	-
chr4	129103008	129118062	Zbtb8b	-
chr2	155972975	156005974	Rbm39	-
chrX	17739700	17857062	Kdm6a	+
chr6	22256521	22306081	Fam3c	-
chr7	16132605	16142195	Obox1	+
chr3	97007584	97031287	Bcl9	-
chr7	135888383	135928349	Sec23ip	+
chr5	110790770	110877522	Fbrsl1	-
chr6	71243758	71252874	Gm1070	+
chr3	58478870	58496310	Siah2	-
chr5	21049344	21081720	Lrrc17	+
chr13	51196248	51247931	Spin1	+
chr18	23910833	24052362	Mapre2	+
chr2	12268890	12341087	Mindy3	-
chr2	152237691	152240780	Zcchc3	-
chr6	136467371	136555900	Atf7ip	+
chr1	74455957	74482134	Vil1	+
chr15	88517464	88564649	Brd1	-
chr6	71338627	71390631	Rmnd5a	-
chr6	83115917	83150112	Dctn1	+
chr9	61905050	61970416	Glce	-
chr1	194336709	194597413	Hhat	-
chr5	100384953	100407957	Hnrnpd	-
chr2	69699618	69709903	Ssb	+
chr9	44550227	44575891	Arcn1	-
chr11	62416961	62417023	Snord49a	+
chr18	10325176	10562939	Greb1l	+
chr19	16510156	16685308	Gna14	+
chr3	85463984	85550131	Fam160a1	-
chr14	65568881	65658672	Ints9	+
chr8	109417539	109446994	Utp4	+
chr13	54693746	54712734	Cltb	-
chr13	54885358	54889819	Eif4e1b	+
chr17	47277890	47499274	Trerf1	+
chr15	100592177	100654402	Slc4a8	+
chrX	71654821	71674219	G6pdx	-
chr5	137942666	137943657	Pop7	-
chr2	154482761	154520519	Chmp4b	+
chr8	73359036	73363619	Arrdc2	-
chr10	21878414	22093945	Raet1a	+
chr12	102149732	102267101	Ccdc88c	-
chr17	35253139	35258998	Csnk2b	-
chr4	118781349	118809934	Slc2a1	+
chr8	83504631	83538805	Usp38	-
chr11	50107458	50139175	Canx	-
chr5	34000776	34014851	Tacc3	+
chr16	32431006	32475151	Pcyt1a	+
chrX	3461360	31752466	Btbd35f15	-
chr9	62189149	62226609	Anp32a	+
chr12	86681563	86715667	Tmed10	-
chr13	94971264	95055786	Scamp1	-
chr10	93774693	94053699	Tmcc3	+
chr5	136592560	136598817	Polr2j	+
chr1	55042012	55084322	Sf3b1	-
chr11	69730213	69735460	Eif5a	-
chr6	142438768	142456477	Ldhb	-
chr11	3315975	3352959	Rnf185	-
chr5	139064086	139090054	A430033K04Rik	+
chr7	52964832	52973372	Sphk2	-
chr2	177853679	178073197	Phactr3	+
chr8	125856612	125893418	Spire2	+
chr19	59047847	59150559	Shtn1	-
chr10	22122618	22127276	Gm10825	+
chr9	66981367	67011595	Gm19299	+
chr14	27232653	27354110	Slmap	-
chr19	4878667	4885397	Zdhhc24	+
chr4	134876399	134909061	Srrm1	-
chr11	40492815	40508705	Mat2b	-
chr14	35158240	35158844	Gm3219	+
chr11	117515602	117624753	Tnrc6c	+
chr1	88241293	88256030	Ncl	-
chr4	55362913	55405109	Rad23b	+
chr3	108186721	108191149	Psrc1	+
chr2	25126558	25127938	Ssna1	-
chr19	4800565	4811634	Rbm14	-
chr12	66066728	66123560	Togaram1	+
chr11	96814645	96844273	Sp2	-
chr6	124654387	124662196	Emg1	-
chr5	72968352	72972323	Zar1	-
chr19	8815913	8830132	Stx5a	+
chr6	24563809	24614995	Wasl	-
chr17	3114971	3198859	Scaf8	+
chr12	106454964	106460947	Tcl1	-
chr11	82685463	82704126	Rad51d	-
chr1	13554773	13579991	Tram1	-
chr7	88716177	88741722	Whamm	+
chr7	106986078	107007393	Spcs2	-
chr14	104049444	104104124	Slain1	+
chr6	146550797	146583114	Tm7sf3	-
chr9	66691470	66767512	Rab8b	-
chr7	129210711	129225713	Ubfd1	+
chr2	32143845	32163433	Golga2	+
chr2	162880370	162910423	Mybl2	+
chr9	65478388	65508325	Rbpms2	+
chr6	87578418	87622162	Aplf	-
chr14	7183214	20324117	Gm3629	-
chr1	134882681	134927164	Mdm4	-
chr14	119337153	119380924	Dnajc3	+
chr2	142444080	142727200	Kif16b	-
chr7	30105396	30290479	Sipa1l3	-
chr13	13449887	13485891	Gpr137b	-
chr6	127075726	127101066	Ccnd2	-
chr9	110287592	110310714	Ptpn23	-
chr2	37425387	37559379	Strbp	-
chr11	96628862	96638869	Snx11	-
chr17	10595877	11033057	Pacrg	-
chr4	143379236	143385488	Pramel25	+
chr19	24168985	24299618	Tjp2	-
chr4	131429551	131457640	Srsf4	+
chr4	143027066	143040227	Oog4	-
chr10	126719011	126726074	Mbd6	-
chr17	4995073	5347656	Arid1b	+
chr2	29744533	29787266	Odf2	+
chr11	120328948	120345298	Hgs	+
chr1	63229144	63260855	Gpr1	-
chr9	115151587	115219586	Stt3b	-
chr4	153385911	153395621	Lrrc47	+
chr8	77633407	77652338	Mcm5	+
chr7	13609500	13616381	Trim28	+
chr9	73327230	73816844	Unc13c	-
chr13	99079851	99086961	Btf3	-
chr17	36084098	36090262	Gm8801	+
chr1	36771381	36814804	4933424G06Rik	+
chr5	125079632	125204825	Atp6v0a2	+
chr7	5013744	5031547	U2af2	+
chr19	45089665	45101594	Lzts2	+
chr17	15941624	15968210	Rgmb	-
chr7	20150297	20158692	Gemin7	-
chr19	10792632	10813464	Cd5	-
chr7	52317798	52333873	Nosip	+
chr9	109173636	109190190	Fbxw14	-
chr19	60837018	60866596	Eif3a	-
chr15	101946958	101966646	Spryd3	-
chr6	115568588	115626653	Raf1	-
chr5	145005305	145025442	Bri3	+
chr2	126929545	126959690	Ncaph	-
chr17	45704726	45710210	Hsp90ab1	-
chr16	10281841	10314061	Emp2	-
chr1	158185425	158233737	Tdrd5	-
chr11	54530916	54601205	Cdc42se2	-
chr7	134622471	134635014	Fbrs	+
chr5	125866334	125870387	Ubc	-
chr13	114382386	114408772	Snx18	-
chr11	69486611	69495586	Senp3	-
chr6	118377336	118405524	Zfp248	-
chr7	52071457	52087206	Nup62	+
chr5	151840089	151992768	Stard13	-
chrX	98624989	98643932	Nono	+
chr1	141351349	141390665	Aspm	+
chr8	87550731	87554190	Trir	+
chrX	6735537	6896484	Clcn5	-
chr2	32643126	32702757	Stxbp1	-
chr2	119444033	119475896	Nusap1	+
chr11	3102355	3144591	Eif4enif1	+
chr15	101114731	101121365	Atg101	+
chr13	107749075	107812435	Kif2a	-
chr7	6204311	6233463	Epp13	+
chr5	122903521	122952234	Atp2a2	-
chr8	24351797	24367552	Golga7	-
chr12	76919304	77211915	Syne2	+
chr7	20116315	20147747	Ppp1r37	-
chr11	101177526	101184851	Psme3	+
chr12	83271002	83552771	Sipa1l1	+
chr15	5066612	5069140	Rpl37	+
chr8	112071898	112089761	Dhx38	-
chr15	72420049	72891634	Trappc9	-
chr8	125897610	125928074	Tcf25	+
chr11	93720556	93747080	Utp18	-
chr5	121236320	121245539	Oas1e	-
chr16	30312509	30388616	Atp13a3	-
chr10	80639375	80645254	Eef2	+
chr17	88374389	88390232	Msh6	+
chr10	89101464	89149039	Scyl2	-
chr4	129321222	129350011	Kpna6	-
chr4	119212265	119301724	Foxj3	+
chr7	19705207	19723610	Fbxo46	+
chr1	158488917	158579750	Abl2	+
chr15	80770468	80770550	Mir5113	+
chr5	140227235	140251632	Ints1	-
chr9	7932000	8004596	Yap1	-
chr7	29178014	29184402	Paf1	+
chr15	100451770	100467371	Smagp	-
chr6	136762174	136776737	Wbp11	-
chr11	84008939	84215153	Acaca	+
chr18	35931212	35966826	Ube2d2a	+
chr5	100849860	100858554	5430416N02Rik	-
chr8	77517548	77555877	Hmgxb4	+
chr5	123592201	123618639	Setd1b	+
chr5	130731488	130817437	Tyw1	+
chr3	95733179	95751310	Anp32e	+
chr15	79501297	79503292	Tomm22	+
chr17	13159664	13185409	Wtap	-
chr8	86545372	86554194	Palm3	+
chr5	24777612	25004601	Kmt2c	-
chr10	93498745	93608084	Fgd6	+
chr5	21992297	22056156	Orc5	-
chr10	52137352	52159998	Nus1	+
chr3	108743001	108763694	Henmt1	+
chr16	44139903	44163575	Naa50	+
chr1	179693308	179726640	Adss	-
chr11	119925743	119948141	Cep131	-
chr1	186695804	186706915	C130074G19Rik	-
chr2	90269912	90420752	Ptprj	-
chr10	75813998	75905657	Pcnt	-
chr9	45575028	45636746	Cep164	-
chr1	90161402	90174132	A730008H23Rik	-
chr13	97312689	97410122	Cert1	+
chr14	46277635	46277728	Mir5131	-
chr14	12386066	13074555	Ptprg	+
chr17	56156172	56176082	Sh3gl1	-
chr8	74743643	74748933	Fam32a	+
chr11	87405667	87429804	Mtmr4	+
chr2	167514414	167515932	Cebpb	+
chr19	7131257	7272552	Macrod1	+
chr12	18521315	18542060	5730507C01Rik	+
chr9	70273230	70351582	Rnf111	-
chr12	99914950	99975615	Ptpn21	-
chr8	88061531	88079260	Dnaja2	-
chr9	18235058	18250760	Mbd3l2	+
chr15	60650550	60656635	Lratd2	-
chr2	104554082	104556447	Pin1rt1	-
chr4	128735387	128761770	Rnf19b	+
chr5	67067359	67078473	Uchl1	+
chr11	97223605	97259856	Socs7	+
chr11	74487450	74537886	Pafah1b1	-
chr13	41096378	41108402	Pak1ip1	+
chr11	119149676	119161357	Eif4a3	-
chr9	56919846	56976175	Sin3a	+
chr13	34218876	34222223	Tubb2b	-
chr6	125045998	125080609	Chd4	+
chr9	21172314	21209807	Ilf3	+
chr15	81694945	81702322	Phf5a	-
chr2	153171565	153229743	Asxl1	+
chr7	72441050	72516130	Tjp1	-
chr3	96042401	96043065	H3c14	-
chr9	114887602	115142391	Osbpl10	+
chr11	115445568	115465230	Gga3	-
chr18	31919477	31943737	Ammecr1l	+
chr7	31353873	31373745	Kmt2b	-
chrX	35884797	35929373	Cul4b	-
chr2	152052575	152107587	Csnk2a1	+
chr12	70397667	70411674	Klhdc2	+
chr5	130721601	130731400	Sbds	-
chr5	118426778	118460206	Fbxo21	+
chr2	18598644	18608256	Bmi1	+
chrX	67639087	67642591	Eola1	+
chr10	39609818	39619012	Mfsd4b4	-
chr10	39089604	39285180	Fyn	+
chr16	58635374	58638516	Ftdc2	-
chr1	136859141	136870756	Ube2t	+
chr18	54021766	54115338	Csnk1g3	+
chr9	21819448	21856467	Elavl3	-
chr15	97869174	97924000	Senp1	-
chr17	27888176	27957487	Ilrun	-
chr15	76541070	76545521	Lrrc14	+
chr9	123546024	123587950	Slc6a20a	-
chr5	122734406	122774290	Pptc7	+
chr11	106641668	106650499	Ddx5	-
chr16	94791812	94917126	Dyrk1a	+
chr7	52631823	52651112	Snrnp70	-
chr13	65278418	65307024	Nlrp4f	-
chr8	113498890	113521723	Ddx19a	-
chr12	106397913	106404835	Tcl1b1	+
chr3	144233390	144260640	Selenof	+
chr4	116358203	116372605	Prdx1	+
chr7	13591014	13595201	Zbtb45	-
chr1	13129185	13364164	Ncoa2	-
chr8	89365037	89409157	N4bp1	-
chr17	15658538	15664265	Pdcd2	-
chr7	4759615	4763942	Ube2s	-
chr11	70465348	70468152	Pfn1	-
chr4	141317912	141346559	Dnajc16	-
chr11	94616449	94622496	Gm11545	-
chr16	31092498	31201324	Acap2	-
chr10	24589791	24633335	Med23	+
chr11	106363452	106474244	Tex2	-
chr11	51626949	51671170	Jade2	-
chr4	132567420	132634025	Ahdc1	+
chr3	153520104	153569102	Msh4	-
chr14	48092235	48151637	Fbxo34	+
chr7	52380932	52384115	Rpl13a	-
chr2	33261627	33286844	Zbtb34	-
chr2	92292921	92300675	Slc35c1	-
chr19	46605598	46647672	Arl3	-
chr15	57075321	57309180	Slc22a22	-
chr1	168323741	168339959	Pogk	-
chr11	97943867	98010930	Fbxl20	-
chr15	83206036	83295036	Pacsin2	-
chr15	42852340	43002364	Rspo2	-
chr8	108533515	108535386	Ddx28	-
chr1	191464492	191511965	Cenpf	-
chr12	106429254	106433609	Tcl1b3	+
chr4	139086462	139176297	Iffo2	+
chr5	144266348	144288899	Rac1	-
chr11	103683096	103815370	Nsf	-
chr16	8830192	8859017	1810013L24Rik	+
chr5	138628762	138635122	Cnpy4	+
chr11	3189133	3209086	Patz1	+
chr12	84973192	85024077	Rbm25	+
chr5	95294540	95624361	Gm16513	+
chr19	29684365	29722905	Ermp1	-
chr13	38437584	38592183	Bmp6	+
chr15	73035534	73253621	Ptk2	-
chr16	11075003	11134625	Txndc11	-
chr8	128663024	128919877	Slc35f3	+
chr4	40917938	40973025	Nfx1	+
chr2	131878231	131971056	Slc23a2	-
chr15	36700015	36726684	Ywhaz	-
chr5	145875124	145889055	Arpc1b	+
chr11	116459480	116488274	Rhbdf2	-
chr4	137549369	137763001	Eif4g3	+
chr11	68884310	68886795	Tmem107	+
chr7	142729506	142877977	Ptpre	+
chr5	96499351	96591009	Cnot6l	-
chr8	11555761	11563251	Ing1	+
chr13	23673436	23673838	H4c4	+
chr7	80571537	80686632	Chd2	-
chr11	100627645	100632271	Ghdc	-
chr4	126698544	126714258	Sfpq	+
chr5	115224956	115255829	Ankrd13a	+
chr14	67632892	67691308	Ppp2r2a	-
chr2	167906503	167926703	Pard6b	+
chr8	75338496	75877439	Large1	-
chr19	46107079	46119801	Ldb1	-
chr5	121364826	121371656	Oas1d	+
chr2	163850959	163876274	Pabpc1l	+
chr10	128242609	128256504	Dnajc14	+
chr6	34830425	34860831	Wdr91	-
chr11	22734738	22760336	B3gnt2	-
chr1	74901602	74904306	Cdk5r2	+
chr6	91439301	91465882	Xpc	-
chr14	70564024	70577479	Pdlim2	-
chr4	117809608	117852648	Kdm4a	-
chr9	65193874	65207450	Pdcd7	+
chr5	139947169	139960445	Zfand2a	-
chr5	148241731	148360077	Pan3	+
chr1	157005832	157050647	Stx6	+
chr17	48526209	48549145	Nfya	-
chr15	101904203	101927604	Eif4b	+
chr7	29135707	29137717	Rps16	+
chr8	13338750	13378448	Tfdp1	+
chr4	141023804	141094512	Spen	-
chr4	58810105	58925621	Ecpas	-
chr13	14702567	14705304	Mrpl32	-
chr1	133072986	133141755	Rassf5	-
chr17	46819939	46841975	Ppp2r5d	-
chr5	151325195	151372721	Brca2	+
chr17	27693597	27700616	Hmga1b	+
chr15	84493635	84536832	Prr5	+
chr17	29751733	29778609	Rnf8	+
chr8	126421022	126473165	Nup133	-
chr3	86590071	86724806	Dclk2	-
chr8	87365986	87370830	Calr	-
chr3	96042401	96043050	H3c15	-
chr5	138187196	138209681	Tsc22d4	+
chr11	86507855	86571069	Cltc	-
chr7	116282078	116318721	Lmo1	-
chr10	114726917	114752647	Rab21	-
chr18	74354952	74367472	Ska1	-
chr12	89192923	89199126	Gm2042	+
chr5	31489930	31495512	Eif2b4	-
chr14	121310415	121347266	Ipo5	+
chr16	8688814	8738435	Usp7	-
chr2	156923269	156960832	Samhd1	-
chr14	28242019	28296740	Tasor	+
chr19	45307173	45311331	Lbx1	-
chr16	4084047	4213404	Crebbp	-
chr8	109127249	109194147	Cdh1	+
chr11	45741770	45758437	Lsm11	-
chr4	86221576	86223187	Rraga	+
chr3	58380557	58397466	Selenot	+
chr7	24170907	24226942	Nlrp5	+
chr4	154528183	154596644	Ski	-
chr9	65524354	65538107	Oaz2	+
chr6	122267748	122290245	Phc1	-
chr3	121948474	121970133	Gclm	+
chr14	58417054	58421167	Sap18b	+
chr4	108132014	108232020	Tut4	+
chr11	101149571	101163600	Becn1	-
chr9	20711649	20764332	Dnmt1	-
chr9	110328429	110379198	Klhl18	-
chr1	91824536	91827751	Gbx2	-
chr2	180444930	180456304	Gid8	+
chrX	20265079	20277005	Cdk16	+
chr8	41577891	41601201	Cnot7	-
chr18	12348202	12394895	Npc1	-
chr13	46764845	46773433	Fam8a1	+
chr7	129302948	129313398	Plk1	+
chr14	45839391	45900651	Gpr137c	+
chr11	83861546	83881859	Dusp14	-
chr8	73063573	73116757	Ell	+
chr1	169302097	169323972	Mgst3	-
chr15	100444570	100445541	C330013E15Rik	-
chr18	24762461	24797331	Elp2	+
chr7	5061388	5068513	Rfpl4	-
chr16	98168598	98183787	Zbtb21	-
chr6	148127839	148160896	Ergic2	-
chr11	70030293	70034496	Slc16a13	-
chr12	109441809	109513603	Ccdc85c	-
chr10	42221859	42255175	Snx3	+
chr5	123300196	123318954	Rnf34	+
chr13	23667631	23668135	H3c4	+
chr6	87054739	87062997	D6Ertd527e	+
chr1	72330946	72349569	Tmem169	+
chrX	3907055	30979741	Btbd35f23	+
chr17	36054140	36069228	Ppp1r10	+
chr2	156699886	156712957	Sla2	-
chr3	88285069	88307274	Lmna	-
chr15	34383066	34403647	Erich5	+
chr4	143436399	143443540	Pramel27	+
chr9	106270962	106278054	Dusp7	+
chr18	7868829	7929026	Wac	+
chr5	138602329	138605212	Cops6	+
chr7	134655496	134704733	Srcap	+
chr1	93308059	93310615	Hes6	-
chr13	35751730	35965933	Cdyl	+
chrX	7418956	7453752	Otud5	+
chr17	85356080	85423332	Ppm1b	+
chr10	62078539	62113966	Ddx50	-
chr2	168573831	168592701	Sall4	-
chr13	101548693	101556441	Ccnb1	-
chr9	7176589	7208205	Dcun1d5	+
chr19	25016725	60850300	Mir3084-1	-
chr11	115891629	115922528	Unk	+
chr16	18127734	18152501	Rtn4r	+
chr2	155207591	155215583	Trp53inp2	+
chr17	50418717	50432945	Dazl	-
chr1	79790895	79855240	Serpine2	-
chr4	120731841	120770815	Zmpste24	-
chr5	95902559	96233254	Gm3286	+
chr1	4847774	4887990	Tcea1	+
chr12	55959805	55963864	Cfl2	-
chr7	121190295	121261295	Rras2	-
chr2	172825617	172841240	Rae1	+
chr12	8778201	8800493	Sdc1	+
chr14	27732173	27783737	Appl1	-
chr17	46811499	46817879	Klhdc3	-
chr10	12101985	12581533	Utrn	-
chr7	20010450	20044192	Mark4	-
chr9	54547089	54564124	Dnaja4	+
chr11	106894394	106993461	Bptf	-
chr12	76731580	76770524	Wdr89	-
chr7	151662659	151739634	Ppfia1	-
chr11	77342663	77421317	Taok1	-
chr1	176431955	176752860	Fmn2	+
chr2	127164374	127183391	Astl	+
chr6	146056820	146450745	Itpr2	-
chr4	129303320	129318309	Txlna	-
chr10	59412422	59414518	Ddit4	-
chr3	54496736	54532685	Supt20	+
chr11	62364672	62366715	Ubb	+
chr1	183103356	183142109	Wdr26	-
chr1	169238800	169264109	Tmco1	+
chr10	79611016	79621113	Midn	+
chr2	144194767	144233411	Kat14	+
chr10	127896291	127927645	Smarcc2	+
chr11	109793519	109857159	Abca8b	-
chr8	75247168	75282102	Sin3b	+
chr16	31422382	31458987	Bdh1	+
chr7	52778287	52781638	Ppp1r15a	-
chr17	56179838	56207449	Chaf1a	+
chr1	46864388	46982621	Slc39a10	-
chr7	137720951	137908399	Tacc2	+
chr9	57369038	57380233	Cox5a	+
chr16	38558810	38592275	Tmem39a	+
chr3	89219393	89222213	Cks1b	-
chr2	145728976	145742161	Naa20	+
chr12	104646185	104664057	Ddx24	-
chr4	133036047	133043855	Tent5b	+
chr15	10404533	10415692	Brix1	-
chr8	86521414	86524306	Samd1	+
chr9	109778082	109796394	Cdc25a	+
chr9	118415435	118491637	Golga4	+
chr14	121685562	121778452	Stk24	-
chr14	79612161	79647174	Zfp957	-
chr4	8617552	8795596	Chd7	+
chr14	10382607	11994549	Fhit	-
chr11	22872004	22876496	Zrsr1	+
chr5	131913202	133019090	Auts2	-
chr2	131012683	131024247	Cdc25b	+
chr1	74283090	74314783	Arpc2	+
chr11	60351184	60372014	Alkbh5	+
chr6	122576441	122580289	Dppa3	+
chr6	113316626	113327832	Tada3	-
chr5	120933901	120953632	Plbd2	-
chr4	140703836	140759977	Fbxo42	+
chr5	76638892	76733817	Clock	-
chr12	85029101	85076045	Psen1	+
chr9	120213190	120383952	Myrip	+
chr6	43253672	43259553	Nobox	-
chr15	102983720	102993715	Smug1	-
chr11	120439412	120442938	Arhgdia	-
chr10	69559868	69655948	Ccdc6	+
chr2	19579357	19582906	Otud1	+
chrX	3241680	30293003	Btbd35f21	-
chr14	70116785	70132377	Chmp7	-
chr2	119500803	119561143	Rtf1	+
chr7	4958657	4966330	Fiz1	-
chr5	114813580	114830514	Kctd10	-
chr17	25079414	25097568	Jpt2	-
chr12	80231774	80257288	Arg2	+
chr4	126393246	126413513	Tfap2e	-
chr13	23634791	23635313	H2bc9	-
chr4	151671322	151681235	Icmt	+
chr5	3928185	4080204	Akap9	+
chr10	22364816	22423686	Slc2a12	+
chr13	96397131	96661877	Iqgap2	-
chr17	56551848	56615903	Ptprs	-
chr4	108237471	108251941	Prpf38a	-
chr4	98590500	98602233	Usp1	+
chr13	43498041	43576342	Ranbp9	-
chr12	89414032	89420338	Pramel51	-
chr6	34972064	35083737	Cnot4	-
chr5	118477751	118511887	Tesc	+
chr3	96602685	96633274	Cd160	-
chr7	35129162	35174724	Lsm14a	-
chr5	65838082	65928388	Smim14	-
chr19	8883564	8893784	Ttc9c	-
chr19	53453703	53465124	Smndc1	-
chr19	60831889	60835817	Nanos1	+
chr8	74984381	74999132	Cherp	-
chr11	88692105	88725900	Akap1	-
chr11	100576316	100599529	Rab5c	-
chr7	86805081	86843031	Ticrr	+
chr5	121580541	121641406	Ptpn11	-
chr17	62952305	63230666	Efna5	-
chr5	115018259	115063227	Fam222a	+
chr6	120413214	120433745	Il17ra	+
chr4	126017921	126106786	Ago3	-
chr19	16030262	16059479	Cep78	-
chr5	77694518	77712722	Rest	+
chr13	51503986	51518166	S1pr3	+
chr11	102855369	102878461	Dcakd	-
chr2	157382097	157392097	Blcap	-
chr5	112766410	112772060	Srrd	-
chr3	90302460	90313420	Chtop	-
chr8	63369224	63386377	Hpf1	+
chr17	32333216	32421078	Brd4	-
chr19	7349885	7416350	Mark2	-
chr14	96504483	96918253	Klhl1	-
chr18	67247951	67386445	Gnal	+
chr14	46703701	46704632	Ubb-ps	+
chr11	53138190	53146803	Zcchc10	+
chr17	64950988	65104450	Man2a1	+
chr9	59236360	59334181	Arih1	-
chr7	52258319	52271619	Scaf1	-
chr1	63094374	63160841	Ino80d	-
chr13	51295452	51298435	H2af-ps2	-
chr14	87055163	87541031	Diaph3	-
chr12	112531182	112615929	Cdc42bpb	-
chr14	78304045	78402463	Epsti1	+
chr5	119010727	119215446	Med13l	+
chr15	100165359	100170600	Mettl7a3	+
chr17	34729203	34734345	Pbx2	+
chr10	66729436	66748029	Nrbf2	-
chr5	94806364	94813359	AA792892	+
chr7	109029838	109048059	Anapc15	+
chr4	135411985	135425814	Srsf10	+
chr8	109593299	109620448	Terf2	-
chr7	5031836	5049780	Epn1	+
chr15	102300969	102330499	Pcbp2	+
chr18	34504539	34533069	Reep5	-
chr6	86474473	86476183	Pcbp1	-
chr6	34426355	34455136	Bpgm	+
chr12	24569608	24654063	Gm17330	-
chr15	80541742	80771516	Tnrc6b	+
chr15	98734351	98748529	Lmbr1l	-
chr19	8848843	8860907	Taf6l	-
chr15	88650075	88657111	Creld2	+
chr3	65183578	65196475	Ssr3	-
chr1	95651481	95686179	Atg4b	+
chrX	154259504	154481212	Cnksr2	-
chr2	30816080	30823438	Tor1a	-
chr16	14194619	14291501	Myh11	-
chr1	95240204	95264193	Ppp1r7	+
chr11	78380669	78510927	Nlk	-
chr9	111020614	111128172	Lrrfip2	+
chr10	80029865	80040041	Klf16	-
chr6	95067873	95079787	Kbtbd8	+
chr5	73411429	73647857	Fryl	-
chr5	135095741	135115279	Eif4h	-
chr9	78159778	78162604	Omt2a	-
chr4	88273223	88280090	Pramel32	-
chr5	77739508	77778353	Polr2b	+
chr11	106258933	106349110	Ern1	-
chrX	74756565	74905604	Tbl1x	+
chr5	90045460	90051636	Gm7056	+
chr4	131666640	131700401	Oprd1	-
chr5	143752571	143874699	Rnf216	-
chr4	151307828	151356068	Dnajc11	+
chr9	78384293	78435852	Slc17a5	-
chr5	31543255	31553939	Nrbp1	+
chr2	155102099	155103809	Map1lc3a	+
chr18	34918503	34933414	Fam53c	+
chrX	148450970	148496516	Smc1a	+
chr12	118754998	118998210	Rapgef5	+
chr10	127947305	127962915	Esyt1	-
chr7	34986345	35015355	Gpi1	-
chr19	5422803	5424979	Drap1	-
chr14	58417025	58423817	Sap18	+
chr7	133792822	133816293	Sgf29	+
chr15	97077537	97216122	Pced1b	+
chr12	101437644	101448034	Calm1	+
chr4	116832237	116855229	Kif2c	-
chr5	33982703	33995223	Slbp	-
chr17	31784025	31795709	U2af1	-
chr8	32222298	32243790	Rnf122	+
chr12	112907565	112910549	Ckb	-
chr1	183745445	183772532	Lbr	-
chr11	61115132	61156362	Slc47a2	-
chr11	61497911	61523452	Fam83g	+
chr4	106906118	106926138	Lrrc42	-
chr9	109225399	109242173	Fbxw28	-
chr5	92481170	92566751	G3bp2	-
chr3	101380141	101408630	Atp1a1	-
chr17	79049252	79135901	Strn	-
chr12	56485208	56519446	Psma6	+
chr8	123012765	123105283	Gse1	+
chr7	109267913	109358680	Nup98	-
chrX	3907038	30979741	Btbd35f21	+
chr7	52104593	52110791	Akt1s1	+
chr19	46959879	47089664	Nt5c2	-
chr16	38742371	38769167	B4galt4	+
chr19	5273920	5295457	Sf3b2	-
chr14	62217062	62224782	Trim13	+
chr4	135728188	135751971	E2f2	+
chr12	107333025	107337230	Gm32635	-
chr11	68912450	68923459	Per1	+
chr12	70904743	70994150	Map4k5	-
chr6	124662306	124666963	Phb2	+
chr16	32644728	32683579	Tnk2	+
chr18	38578560	38624851	Ndfip1	+
chr8	86132073	86136552	Dnajb1	+
chr6	149257935	149284185	Resf1	+
chr7	25368856	25372660	Zfp575	-
chr19	45438223	45607833	Btrc	+
chr10	41258649	41436269	Ccdc162	-
chr9	75289330	75314239	Leo1	+
chr5	144165498	144182955	Kdelr2	+
chr4	108891017	108927182	Calr4	+
chrX	3241674	31752466	Btbd35f10	-
chr7	30041348	30066996	Spint2	-
chr19	41937340	41970643	Rrp12	-
chr3	35791026	35831888	Dcun1d1	-
chr2	24805296	24816390	Zmynd19	+
chr12	40929715	40949776	Ifrd1	-
chr15	58613823	58654982	Tmem65	-
chr19	40905768	40923060	Ccnj	+
chr3	153969257	153993524	Lhx8	-
chr9	50412005	50413425	Timm8b	+
chr8	73988824	73989652	Mrpl34	+
chr17	23940153	23961710	Srrm2	+
chr4	132848380	132895230	Wdtc1	-
chr6	54935088	54942861	Ggct	-
chr7	3596870	3612711	Cnot3	+
chr19	47806245	47810078	Sfr1	+
chr1	20047859	20608138	Pkhd1	-
chr4	33332397	33335762	Pnrc1	-
chr5	130357031	130363340	Chchd2	-
chr3	10012584	10016610	Fabp5	+
chr4	108310070	108453693	Zfyve9	-
chr6	6508274	6528658	Sem1	-
chr6	119429685	119433904	Fbxl14	+
chr17	8321444	8341111	Rnaset2a	-
chr3	101181047	101266983	Igsf3	+
chr2	17976863	18134017	Mllt10	+
chr3	96043701	96044297	H2ac19	-
chr7	73254377	73318684	Chsy1	+
chr12	17355298	17436901	Nol10	+
chr9	122714664	122745450	Tcaim	+
chr14	46078466	46149740	Fermt2	-
chr11	58745789	58752408	Rnf187	-
chr1	133904196	133923025	Elk4	+
chr13	58492492	58504704	Hnrnpk	-
chr4	128331945	128430125	Phc2	+
chr10	19868725	20001396	Map7	+
chr4	134968223	134989720	Rcan3	-
chr10	127529838	127566359	Baz2a	+
chr9	94418282	94438500	Dipk2a	-
chr11	54863239	54891633	Ccdc69	-
chr5	129242120	129261349	Piwil1	+
chr10	79002989	79017873	Mier2	-
chr9	110435100	110521137	Setd2	+
chr2	93695516	93770639	Accsl	-
chr19	37282029	37298947	Marchf5	+
chr8	93352733	93578407	Chd9	+
chr2	113167892	113556924	Fmn1	+
chr2	154616845	154692997	Raly	+
chr19	37509330	37515221	Hhex	+
chr15	8239823	8394463	Nipbl	-
chr5	44566400	44617845	Tapt1	-
chr6	89266307	89312607	Plxna1	-
chr6	125095241	125111800	Iffo1	+
chr9	21961289	21962798	Pigyl	+
chr1	82721464	82748964	Mff	+
chrX	89364217	89844911	Mageb18	-
chr13	44826142	45017012	Jarid2	+
chr10	39753340	39862060	Slc16a10	-
chr12	66018897	66025578	Gm527	+
chr16	20695129	20703109	Fam131a	+
chr16	90936341	91011553	Synj1	-
chr4	123026875	123361603	Macf1	-
chrX	3241678	30293013	Btbd35f26	-
chr4	150433631	151235877	Camta1	-
chr14	24953174	25065142	Dlg5	-
chr13	21898280	21902068	H2bc23	-
chr19	7300157	7315712	Naa40	-
chr2	84890616	84913205	Tnks1bp1	+
chr5	99358791	99466098	Prkg2	-
chrX	3241680	32131700	Btbd35f23	-
chr6	34821770	34828065	Cyren	-
chr10	79578539	79593424	Stk11	+
chr1	59969849	60042192	Fam117b	+
chr18	67365012	67367541	Chmp1b	+
chr7	52071739	52096173	Il4i1b	+
chr9	98765185	98766999	Prr23a3	+
chr10	21893680	22093919	Raet1b	+
chr8	97387727	97400212	Dok4	-
chr7	13353440	13388987	Zscan18	-
chr5	135565759	135614071	Mlxipl	+
chr3	96050607	96051271	H3c14	+
chr17	80526810	80584372	Galm	+
chr6	61130318	62332857	Ccser1	+
chr12	66326503	66329441	Wdr20rt	+
chr3	94688245	94690880	Psmb4	-
chr6	136350340	136364090	E330021D16Rik	-
chr2	11507065	11524826	Rbm17	-
chrX	6949716	6952956	Usp27x	-
chr1	51806601	51972822	Myo1b	-
chr1	94869695	94882968	Gpr35	+
chr12	104559351	104594211	Asb2	-
chr2	68699497	68952340	Cers6	+
chr8	109394141	109406802	Has3	+
chr8	71317827	71353309	Ints10	+
chr6	38647838	38826189	Hipk2	-
chr7	87731517	87833763	Crtc3	-
chr19	6085096	6091773	Cdca5	+
chr13	101421297	101436370	Ak6	+
chr4	128984343	129012614	Rbbp4	-
chr1	180882090	181448172	Smyd3	-
chr4	149089483	149112177	Tmem201	-
chr5	138223133	138227929	Mepce	-
chr2	48805027	49172589	Mbd5	+
chr15	82639054	82742564	Tcf20	-
chr4	137818165	137857888	Kif17	+
chr10	62892845	64466415	Ctnna3	+
chr13	100114740	100185516	Mrps27	+
chr5	23009173	23182278	Srpk2	-
chr3	88357637	88373647	Ubqln4	+
chr12	36652207	36676317	Agr3	+
chr10	12728255	12728989	Sf3b5	+
chr16	4684069	4707693	Dnaja3	+
chr19	37343232	37405103	Ide	-
chr15	77770951	77787152	Foxred2	-
chr15	31520554	31531601	Cct5	-
chr13	38128857	38153302	Riok1	+
chr18	6024447	6136096	Arhgap12	-
chr7	134130373	134158108	Mvp	-
chr7	15245056	15251345	Obox7	+
chr5	64551498	64742725	Tbc1d1	+
chr11	117848170	117885325	Pgs1	+
chr7	88138569	88190048	Zfp592	+
chr6	142959439	143048672	C2cd5	-
chr3	89181565	89197300	Zbtb7b	-
chr1	9657491	9690290	Mybl1	-
chr6	87930414	87931476	H1f10	-
chrX	156065203	156413852	Sh3kbp1	+
chr12	88041451	88067410	Angel1	-
chrX	138752535	138825078	Acsl4	-
chr13	100893159	100907653	Smn1	+
chr19	47108106	47125396	Pcgf6	-
chr7	20522653	20539003	Igsf23	-
chr4	129353595	129374089	Tmem39b	-
chr4	114633217	114659833	Cmpk1	-
chr1	89223572	89347385	Gigyf2	+
chr9	51855254	51896843	Rdx	+
chr4	117545604	117556081	B4galt2	-
chr9	13553622	13613340	Mtmr2	+
chr10	62042994	62065046	Ddx21	-
chr6	54545104	54595816	Plekha8	+
chr5	121250207	121262523	Oas1c	-
chr2	90780553	90859654	Celf1	+
chr8	40068898	40252403	Tusc3	+
chr17	66472859	66501514	Ddx11	+
chr13	96093559	96107797	Zbed3	+
chr5	93522441	93610404	Septin11	+
chr6	31348827	31459477	Mkln1	+
chr11	118884334	118892589	Cbx2	+
chr5	36833252	36928875	Tbc1d14	-
chr2	172181689	172196070	Aurka	-
chr4	132686547	132754245	Wasf2	+
chr14	102129144	102333911	Lmo7	+
chr19	10945151	10956233	Tmem109	-
chr18	6490561	6490644	Mir1893	-
chr15	99147642	99200913	Fmnl3	-
chr5	123678198	123700134	Psmd9	+
chrX	71558371	71565488	Fam50a	+
chr9	78326260	78329531	Eef1a1	-
chr4	122624093	122638431	Mfsd2a	-
chr14	63763987	63798415	Fdft1	-
chr2	25127985	25141436	Anapc2	+
chr10	4541075	4547383	Fbxo5	+
chr11	98603098	98630320	Thra	+
chr9	106546865	106558440	Grm2	-
chr2	70499565	70529782	Gorasp2	+
chrX	133584132	133617040	Fam199x	+
chr5	108862264	108863418	Atp5k	-
chr4	133088456	133101942	Nudc	-
chr11	61329384	61393189	Epn2	-
chr11	106849942	106860839	Kpna2	-
chr9	103090362	103104395	Srprb	-
chr8	13785614	13798537	Upf3a	+
chr11	75546388	75579343	Ywhae	+
chr11	33052497	33063206	Npm1	-
chr16	18220845	18235246	Zdhhc8	-
chr19	5377522	5388703	Sart1	-
chr9	59504382	59527179	Pkm	+
chr5	107535585	107718648	Tgfbr3	-
chr5	137755785	137778088	Slc12a9	-
chr3	105530177	105604299	Rap1a	-
chr8	24337081	24348140	Gins4	-
chr9	30957141	31019433	Aplp2	-
chr11	101017197	101023101	Tubg2	+
chr19	42357524	42506278	Crtac1	-
chr1	34690379	34693055	AA619741	-
chr8	86734840	86760941	Zswim4	-
chr10	41901650	41996501	Foxo3	-
chr11	78020250	78059205	Supt6	-
chr10	67558340	67741474	Arid5b	-
chr2	29790928	29814952	Gle1	+
chr17	27792535	27848062	Pacsin1	+
chr9	50924105	50928028	Btg4	+
chrX	3410685	30247432	Btbd35f26	+
chr7	97103163	97129486	Eed	-
chr14	73909855	73918352	Med4	+
chr12	110031506	110058358	Yy1	+
chr2	120454856	120541617	Stard9	+
chr18	24738381	24762318	Slc39a6	-
chr9	54711561	54760341	Ireb2	+
chr3	63718612	63733394	E130311K13Rik	-
chr17	29686746	29743753	Tbc1d22b	+
chr2	84877276	84887271	Ssrp1	+
chr4	116309114	116324279	Akr1a1	-
chr2	69735302	69862067	Ubr3	+
chr12	114058439	114067732	Cdca4	-
chr9	48793489	48850622	Usp28	+
chr8	10153910	10634742	Myo16	+
chr15	78258993	78269733	Kctd17	+
chr9	44142797	44144156	H2ax	+
chr13	49131670	49243697	Wnk2	-
chr7	17401237	17426280	Strn4	+
chr19	45652746	45734683	Fbxw4	-
chr11	95198331	95243186	Fam117a	+
chr7	88491911	88599644	Cpeb1	-
chr7	48734243	48755260	AW146154	-
chr3	142453865	142544968	Pkn2	-
chr16	34690701	34725280	Ccdc14	+
chr3	94914963	94926973	Vps72	+
chr13	112536635	112599201	Map3k1	-
chr11	94706144	94710907	Gm11544	-
chr18	34380637	34481844	Apc	+
chr19	23833365	24024087	Apba1	+
chr4	117880817	117964002	Ptprf	-
chr19	44637343	44650764	Hif1an	+
chr8	18595130	18803188	Mcph1	+
chr14	47917948	47942881	Mapk1ip1l	+
chr15	100310000	100325670	Csrnp2	-
chr4	85699818	86074286	Adamtsl1	+
chr6	85892262	85911661	Dusp11	-
chr6	91466028	91472614	Lsm3	+
chr5	123465082	123480461	Orai1	+
chr15	90054741	90060985	Alg10b	+
chr6	100178558	100237352	Rybp	-
chrX	5891171	5897842	Bmp15	-
chr5	95417718	95455644	Gm6367	+
chr11	108781662	108812095	Axin2	+
chr1	89652585	89689003	Atg16l1	+
chr11	86397359	86497338	Vmp1	-
chr9	96233075	96264850	Atp1b3	-
chr17	27993451	28036985	Uhrf1bp1	+
chr5	125205454	125314678	Dnah10	+
chr3	96050622	96051271	H3c15	+
chr6	40392861	40416814	Wee2	+
chr3	20021968	20055015	Gyg	-
chr1	127289481	127332304	Actr3	-
chr14	79826317	79830845	Kbtbd7	+
chr5	144578660	144663586	Eif2ak1	+
chr1	75139359	75144483	Retreg2	+
chr17	88390198	88465385	Fbxo11	-
chr9	120401723	120404445	Eif1b	+
chr9	85580966	85642941	Ibtk	-
chr7	25421588	25426137	Lypd3	+
chr7	26164545	26181006	Lipe	-
chr4	42992835	43013379	Vcp	-
chr13	54780759	54795321	Rnf44	-
chr2	153233196	153355707	Nol4l	-
chr17	71532871	71599158	Lpin2	+
chr11	43233745	43239753	Pttg1	-
chr4	107552359	107560029	Magoh	+
chr3	51028368	51055576	Noct	+
chr1	79772592	79778020	Mrpl44	+
chr1	193175859	193220920	Ppp2r5a	-
chr3	138588860	138738165	Rap1gds1	-
chr1	16631805	16647200	Eloc	-
chr7	144567251	144602439	9430038I01Rik	-
chr5	116295664	116456350	Cit	+
chr8	63702967	63874869	Sh3rf1	+
chr2	34707608	34726482	Psmd5	-
chr15	80842710	81021166	Mrtfa	-
chr19	12838017	12870613	Gm44505	-
chr4	133140287	133147650	Gpn2	+
chr3	104804832	104856064	Cttnbp2nl	-
chr7	138703883	138715406	Bub3	+
chr10	75931646	75978604	Mcm3ap	+
chr6	115894948	115900260	H1f8	+
chr11	79404713	79507514	Rab11fip4	+
chr13	69636836	69672742	Tent4a	-
chr4	117507862	117541910	Slc6a9	+
chr4	3797804	3799252	Mos	-
chr9	69837272	69859466	Bnip2	+
chr3	96361879	96365780	Txnip	+
chr14	105657839	105708515	Ndfip2	+
chr7	15974199	15983892	Obox2	+
chr5	37357342	37380221	Wfs1	-
chr9	46081146	46090725	Zpr1	+
chr12	31758832	31764805	Fam110c	+
chr8	91045242	91118786	Nkd1	+
chr2	27370666	27392055	Wdr5	+
chr4	133234922	133312684	Arid1a	-
chr1	21339757	21342280	Khdc1a	+
chr6	86597038	86619153	Mxd1	-
chr17	34742805	34750394	Agpat1	+
chr2	166840812	166860445	Ddx27	+
chr5	116081995	116097167	Rab35	+
chr17	10399335	10512226	Qk	-
chr11	117710550	117717057	Birc5	+
chr10	85763156	85812250	Timp3	+
chr15	76366157	76369176	Fbxl6	-
chr6	47870566	47882636	Zfp212	+
chr16	25286902	25422430	Tprg	+
chr8	86770133	86773660	D8Ertd738e	-
chr5	20264481	20387942	Phtf2	-
chr6	40351373	40386134	Dennd11	-
chrX	3241669	30293031	Btbd35f16	-
chr5	116463598	116474437	Prkab1	-
chr10	77532112	77542270	Icosl	+
chr17	15612684	15635240	Psmb1	-
chr9	70526788	70628036	Adam10	+
chrX	97821403	97922610	Kif4	+
chr9	48863685	48886878	Zw10	+
chr4	134081469	134091302	Mtfr1l	-
chr3	87710242	87720054	Hdgf	+
chr9	72892616	72945421	Rab27a	+
chr15	100058289	100091679	Atf1	+
chr17	5841323	5931956	Snx9	+
chr10	5987069	6080212	Akap12	-
chr9	40609358	40613285	Hspa8	+
chr3	157673882	157699570	Srsf11	-
chr5	136384248	136410511	Ywhag	-
chr11	115939884	115948309	Wbp2	-
chr8	28234303	28239104	Brf2	-
chr2	35169509	35192529	Stom	-
chr11	74879408	115384530	Mir684-1	-
chr12	21329369	21379493	Adam17	-
chr8	97969995	98012720	Csnk2a2	-
chr13	70727566	70776512	Ice1	-
chr10	3323355	3460739	Ipcef1	+
chr4	138446978	138469883	Otud3	-
chr17	34781758	34783762	Fkbpl	+
chr13	23855536	23856281	H1f1	+
chr3	87421480	87541961	Arhgef11	+
chr4	3758730	3762802	Rps20	-
chr5	121894761	121902483	Erp29	-
chr5	135852009	135870416	Pom121	-
chr4	143747458	143752554	Oog3	-
chr13	21898280	21902068	H4bc24	-
chr6	72967600	73171625	Dnah6	-
chr4	53453284	53635350	Slc44a1	+
chr1	66221902	66489157	Map2	+
chr11	48619905	48630893	Trim41	-
chr14	76814767	76907572	Tsc22d1	+
chr10	118357436	118364199	Gm38403	-
chr6	89593981	89625523	Txnrd3	+
chr7	31426013	31435247	Rbm42	-
chr1	92895303	93025521	Lrrfip1	+
chr4	132091473	132109657	Dnajc8	+
chr12	114146800	114167706	Jag2	-
chr7	134615127	134620272	Prr14	+
chr2	165202935	165213759	Zfp334	-
chr11	79806607	79847625	Suz12	+
chr3	16083164	16117037	Ythdf3	+
chr1	90155430	90174154	Hjurp	-
chr14	65670895	65716943	Extl3	-
chr5	92377867	92392094	Rchy1	-
chr16	10783901	10785629	Socs1	-
chr11	69814093	69823611	Dvl2	+
chr11	98629245	98636691	Nr1d1	-
chr6	125081900	125094771	Nop2	+
chr16	91648068	91679437	Son	+
chr8	112302482	112388109	Ap1g1	+
chr10	53352951	53470715	Fam184a	-
chr7	125262403	125273139	Arl6ip1	-
chr2	140221165	142215786	Macrod2	+
chr18	31948778	31956363	Polr2d	+
chr13	34166146	34169877	Tubb2a	-
chr13	53428118	53472730	Sptlc1	-
chr8	3676476	3680921	Trappc5	+
chr2	178145910	178149168	Ppp1r3d	-
chr17	74927634	75102696	Birc6	+
chr11	72989004	72990544	Emc6	-
chr16	38089086	38246170	Gsk3b	+
chr3	121129458	121161123	Cnn3	+
chr18	32996878	33026074	Wdr36	+
chr3	95563795	95622876	Rprd2	-
chr11	31770939	31835635	Cpeb4	+
chr11	69480437	69485925	Eif4a1	-
chr16	89787355	89974944	Tiam1	-
chr1	158358238	158404459	Soat1	-
chr5	141096530	141124985	Ttyh3	-
chr11	53868429	53882519	Pdlim4	-
chr17	8503952	8520307	Sft2d1	+
chrX	50265390	50310138	Phf6	+
chr17	29751733	29842924	Gm28043	+
chr3	90097102	90167325	Gatad2b	+
chr7	97591290	97596553	Crebzf	+
chr1	134252891	134287963	Tmcc2	-
chr14	55512979	55517764	Pabpn1	+
chr10	128114238	128133324	Rab5b	-
chr8	48911435	49075898	Wwc2	-
chr13	21842013	21842422	H4c12	-
chr18	56867466	56913079	Lmnb1	+
chr2	35035724	35056640	Rab14	-
chr4	58448123	58566363	Lpar1	-
chr12	5084273	5382488	Klhl29	-
chr7	134072392	134089123	Kctd13	+
chr12	3806979	3914443	Dnmt3a	+
chr1	31197922	31279501	4931428L18Rik	-
chr9	48459901	48644330	Zbtb16	-
chr7	27220131	27261161	Nlrp4a	+
chr11	106124484	106134286	Smarcd2	-
chr11	53241423	53244333	Uqcrq	-
chr2	39052189	39081869	Ppp6c	-
chr16	48924340	48994255	Dzip3	-
chr1	37928582	37933072	Lipt1	+
chr14	67604076	67627714	Bnip3l	-
chr5	30062437	30113018	Dnajb6	+
chr14	25112435	25129182	E330034G19Rik	+
chr5	45400409	45815639	D5Ertd615e	-
chr17	57201623	57205337	Crb3	+
chr17	56442759	56462909	Uhrf1	+
chr6	63205999	64654315	Grid2	+
chr7	15116002	15208415	Nlrp5-ps	-
chr13	49436917	49482395	Bicd2	+
chr7	150699483	150735025	Nap1l4	-
chr19	6363689	6378038	Sf1	+
chr3	40870247	40886968	Pgrmc2	-
chr4	132765254	132768451	Gpr3	-
chr11	77971924	77979052	Traf4	-
chr8	28087807	28091934	Zfp703	+
chr6	87792608	87801100	Cnbp	-
chr3	100275458	100293115	Tent5c	-
chr2	84499235	84508938	Btbd18	+
chr5	52541441	52581785	Dhx15	-
chr8	114435906	114457713	Tmem231	-
chr11	87793026	87811800	Dynll2	-
chr13	55565627	55574516	Prr7	+
chr1	59030365	59051965	Stradb	+
chr3	54916029	54941254	Spg20	+
chrX	5658335	5660538	Ezhip	-
chr15	65754004	65808366	Hhla1	-
chr1	88439586	88479360	Pde6d	-
chr2	144993510	145467901	Slc24a3	+
chrX	34414289	34424215	Ube2a	+
chr10	75108854	75227102	Cabin1	-
chr1	155066051	155179916	Lamc1	-
chr5	90656190	90795211	Ankrd17	-
chr2	173485345	173527683	Rab22a	+
chr2	33585475	33743466	Mvb12b	-
chr2	181336023	181390366	Prpf6	+
chr17	46683787	46693111	Srf	-
chrX	155810109	155827553	Eif1ax	+
chr11	88825972	88828245	Elobl	-
chr4	116944067	117169657	Rnf220	-
chr12	92793701	92828927	Gtf2a1	-
chr6	91634060	91709057	Slc6a6	+
chr2	179646850	179711351	Taf4	-
chr6	99575130	99616765	Eif4e3	-
chr2	164825856	164860279	Ncoa5	-
chr9	82759765	82869096	Phip	-
chr9	103207656	103252757	Topbp1	+
chr16	17528074	17531145	Thap7	-
chr2	119373442	119412758	Chp1	+
chr18	34569076	34602442	Pkd2l2	+
chr10	84594444	84647799	Cry1	-
chr5	72049159	72540811	Gabrb1	+
chr7	71900981	72301414	Fam189a1	-
chr9	108393006	108404668	Usp19	+
chr9	51647597	51683990	Arhgap20os	-
chr8	125143370	125146635	Pabpn1l	-
chr2	9836178	9970236	Taf3	-
chr9	86474969	86589947	Me1	-
chr14	8930724	8997631	Pxk	+
chr19	5795689	5802672	Malat1	-
chr10	121517994	121534226	Rxylt1	-
chr7	108257288	108432919	Fchsd2	+
chr13	112215887	112280335	Gpbp1	-
chr3	32428403	32478147	Mfn1	+
chr5	124027802	124134370	Clip1	-
chr11	120687855	120794186	Ccdc57	-
chr10	80261479	80267667	Sf3a2	+
chr8	90185708	90483494	Zfp423	-
chr10	77068841	77081076	Sumo3	+
chr17	85462816	85489614	Prepl	-
chr3	94563990	94590404	Cgn	-
chr10	34001995	34004691	Tspyl1	+
chr15	12754569	12865046	Drosha	+
chr11	20991326	21050330	Peli1	+
chr10	127740390	127758414	Pan2	+
chr5	124148310	124171053	Zcchc8	-
chr4	128670467	128688773	Ak2	+
chr2	130276013	130380036	Ptpra	+
chr13	3633277	3651025	Asb13	+
chr8	125935452	125945915	Tubb3	+
chr1	39251116	39420085	Npas2	+
chr8	42076265	42219080	Mtus1	-
chr11	77796317	77844037	Phf12	+
chr13	75977332	75987599	Glrx	+
chr5	23344761	23349963	Tomm7	-
chr8	67536874	67542587	Trim61	-
chr3	108357259	108357320	Scarna2	-
chr4	43040561	43044256	Stoml2	-
chr2	73448716	73613403	Chn1	-
chr8	108222054	108225128	Acd	-
chr6	137425765	137597806	Eps8	-
chr4	134486894	134493452	Syf2	+
chr18	44540153	44584623	Dcp2	+
chr7	54223079	54231281	C86187	-
chr17	46394799	46419975	Tjap1	-
chr15	36079814	36094616	Fbxo43	-
chr15	12289465	12669647	Pdzd2	-
chr19	8911418	8913736	Gng3	-
chr10	75233977	75236119	Ddt	-
chr11	31565149	31571862	Bod1	-
chr7	133903139	133909330	Mapk3	+
chr1	136242672	136258583	Tmem183a	-
chr13	113778009	113780986	Ccno	+
chr10	70793241	70807597	Cisd1	-
chr13	37917906	38043874	Rreb1	+
chr1	74897468	74926527	Gm16582	+
chr17	51875511	51972615	Satb1	-
chr8	59961498	59966657	Sap30	-
chr6	140571183	140626993	Aebp2	+
chr16	29579419	29654688	Opa1	+
chr13	58227239	58229917	Hnrnpa0	-
chr7	26506179	26539778	Hnrnpul1	-
chr9	20871957	20896452	Gm38431	-
chr4	140283269	140298558	Padi6	-
chr7	13911015	13946017	Pla2g4c	+
chr18	44584713	44971836	Mcc	-
chr11	51413601	51420383	Hnrnpab	-
chr16	93583705	93604060	Setd4	-
chr13	100191418	100286557	Map1b	-
chr3	27837601	28032284	Pld1	+
chr1	133859491	133879549	Slc45a3	+
chr11	53246787	53251404	Gdf9	+
chr1	153316527	153348121	Rnf2	-
chr15	81195473	81230124	St13	-
chr6	11857828	12031198	Phf14	+
chr4	141239477	141279334	Ddi2	-
chr3	135101195	135131178	Ube2d3	+
chr17	36029621	36034323	2310061I04Rik	-
chr14	25309899	25316182	Rps24	+
chr9	123168174	123169907	Tmem158	-
chr8	63990227	64381504	Palld	-
chr10	80808790	80813202	Hmg20b	-
chr9	108594473	108652775	Prkar2a	+
chr18	66216509	66451492	Ccbe1	-
chr2	38578893	38781981	Nr6a1	-
chr11	51912325	51936251	Ppp2ca	+
chr17	13853442	13898410	Tcte2	-
chr10	127669118	127689997	Timeless	+
chr13	52599743	52626205	Diras2	-
chr2	118423946	118467328	Bub1b	+
chr12	60301641	60320470	Fbxo33	-
chr1	135027742	135036377	Ppp1r15b	+
chr13	23844213	23844709	H3c2	+
chr3	138100163	138118463	Adh5	+
chr2	120963027	120966434	Lcmt2	-
chr15	77591014	77672605	Myh9	-
chr12	76731911	76732736	Rplp2-ps1	-
chr17	35250890	35255503	Ly6g5b	-
chr8	86496876	86520341	Prkaca	+
chr2	32538128	32549695	Fpgs	-
chr5	31388478	31410617	Slc30a3	-
chr15	100471512	100499934	Bin2	-
chr11	54792454	54846973	Anxa6	-
chr2	166773048	166821799	Stau1	-
chr11	88785333	88816756	Scpep1	-
chr5	95885824	95914608	Pramel48	+
chr11	77029926	77273721	Ssh2	+
chr3	95127446	95161124	Setdb1	-
chr14	66149282	66211949	Elp3	-
chr18	46892070	46901233	Atg12	-
chr9	110235791	110287453	Scap	+
chr7	71537507	71557007	Mcee	+
chr3	134875526	134936504	Cenpe	+
chr11	113559484	113571331	Cpsf4l	-
chr8	13159160	13175338	Lamp1	+
chr11	103225588	103274019	Plekhm1	-
chr10	82296695	82360469	Txnrd1	+
chr3	14578670	14606309	E2f5	+
chr8	85836530	85856385	Elmod2	-
chr8	107821562	107829270	E2f4	+
chr6	120616331	120721209	Cecr2	+
chr5	65498806	65559381	Klhl5	+
chr8	59990639	59994796	Hmgb2	+
chr13	47180135	47201589	Dek	-
chr8	9977716	9992154	Abhd13	+
chr12	87702066	87862578	Esrrb	+
chr4	46675189	47004586	Gabbr2	-
chr2	155460012	155518120	Trpc4ap	-
chrX	159198303	159217022	Rbbp7	+
chr8	42325112	42419441	Pcm1	+
chr3	130813214	130927275	Lef1	+
chr11	113522632	113545465	Fam104a	-
chr10	118635867	118677111	Cand1	-
chr13	58277516	58317014	Ubqln1	-
chr5	140484642	140797506	Mad1l1	-
chr19	9946784	9973979	Incenp	-
chr13	65166337	65214290	Mfsd14b	-
chr5	53658344	53669779	Smim20	+
chr12	27154079	27164702	Cmpk2	+
chr5	136455974	136464494	Zp3	+
chr13	3537320	3565507	Gdi2	+
chr3	96049419	96049975	H2ac18	+
chr17	7183208	7202542	Rnaset2b	+
chr8	34893115	35040335	Rbpms	-
chr14	122506303	122558825	Tm9sf2	+
chr2	158235588	158324989	Ralgapb	+
chr9	62267298	62384851	Coro2b	-
chr10	58909731	59079440	Mcu	-
chr2	163820932	163844323	Ywhab	+
chr7	120459157	120512853	Btbd10	-
chr18	75979831	76308218	Zbtb7c	+
chr17	8321455	8340697	Rnaset2b	-
chr2	26775560	26789031	Surf4	-
chr9	21711935	21722627	Rab3d	-
chr14	32185799	32249286	Sh3bp5	-
chr8	55864786	56146231	Gpm6a	+
chr11	43495499	43536135	Pwwp2a	+
chr2	64926395	65076848	Cobll1	-
chr9	117973644	118059314	Cmc1	-
chr15	76909419	77137483	Rbfox2	-
chr8	97623727	97726726	Kifc3	-
chr17	35978442	35996615	Mdc1	+
chr4	41238332	41261934	Dcaf12	-
chr9	100978450	101007129	Msl2	+
chr12	102277618	102321912	Ppp4r3a	-
chr14	52693051	52723696	Hnrnpc	-
chr11	106681374	106782029	Smurf2	-
chr1	173258938	173272632	Dedd	+

## Sheet: EIF4E_targets
Chromsome	Start	End	Gene name	Strand
chr9	46091094	46106866	Bud13	+
chr1	174078145	174126524	Dcaf8	+
chr11	17059300	17100383	Ppp3r1	+
chr7	36061562	36103459	Gpatch1	-
chr19	6046575	6053718	Syvn1	+
chr10	6379238	6606164	Plekhg1	-
chr7	87534079	87550322	Furin	-
chr15	99869094	100049904	Dip2b	+
chr10	77044399	77061477	Pttg1ip	+
chr5	28397951	28405202	Insig1	+
chr7	127270276	127288805	Zp2	-
chr18	75160721	75160776	Snord58b	+
chr10	76224598	76424692	Pcbp3	-
chr10	127994821	128002990	Pa2g4	-
chr8	72906256	72963472	Crtc1	-
chr13	22127689	22128189	H2bc12	+
chr5	130695613	130719635	Tmem248	+
chr11	62416587	62416650	Snord49b	+
chr13	96100565	96100691	Snora47	+
chr4	118842122	118846800	Zfp691	-
chr4	147986490	148001105	Tardbp	-
chr6	83756052	83781735	Paip2b	-
chr5	74600840	74927767	Scfd2	-
chr15	93216536	93228765	Zcrb1	-
chr8	113527085	113555651	Ddx19b	-
chr11	69031618	69050524	Gucy2e	-
chr3	94836612	94846536	Psmd4	-
chr13	73604678	73653861	Lpcat1	+
chr12	80062781	80108264	Tmem229b	-
chr2	154697145	154718642	Eif2s2	-
chr17	88840043	88889873	Foxn2	+
chr17	35106303	35109101	Hspa1a	-
chr11	115475494	115489609	Slc25a19	-
chr18	82762986	82862307	Zfp236	-
chr4	150227904	150242998	Errfi1	+
chr3	94247257	94252630	Mrpl9	+
chr12	11272691	11326591	Smc6	+
chr8	123177813	123191987	Emc8	-
chr13	49516591	49559943	Ippk	+
chr7	129815257	129912907	Cacng3	+
chr5	34712581	34829107	Fam193a	+
chrX	4074963	30247441	Btbd35f20	+
chr12	77634546	77680026	Plekhg3	+
chr18	38456288	38477503	Rnf14	+
chr5	143200554	143579341	Tnrc18	-
chr10	80169700	80205020	Ap3d1	-
chr8	87560791	87581481	Tnpo2	+
chr4	122960153	122976168	Pabpc4	+
chr11	98656829	98669173	Msl1	+
chr9	114808456	114843105	Gpd1l	-
chr13	23852663	23853118	H4c1	-
chr12	80275219	80292842	Rdh11	-
chrX	50697770	50723736	Mospd1	-
chr12	112277576	112354113	Rcor1	+
chr10	23504988	23507015	Rps12	-
chr15	32170322	32174417	Snhg18	-
chr7	137305964	137410322	Fgfr2	-
chr14	31528034	31635907	Sfmbt1	+
chr17	24300831	24306623	Atp6v0c	-
chr5	147042825	147114450	Cdk8	+
chr11	83567138	83597256	Heatr6	+
chr7	52377757	52379759	Rps11	-
chr5	97426707	97520067	Bmp2k	+
chr8	96495487	96536540	Amfr	-
chr13	56539715	56573724	Slc25a48	+
chr2	115686999	115893180	Meis2	-
chr12	111976209	112042477	Wdr20	+
chr1	38232835	38684089	Aff3	-
chr7	107475246	107520406	Ppme1	-
chr12	31950157	32014509	Lamb1	+
chr7	52382233	52382315	Snord33	-
chr5	75401028	75440666	Chic2	-
chr6	108163089	108501110	Itpr1	+
chr2	172266077	172295399	Rtf2	+
chr10	93321234	93353947	Metap2	-
chr4	43015208	43023173	Fancg	-
chrX	12858147	12871109	Ddx3x	+
chr5	106128987	106244234	Lrrc8d	+
chr15	32171599	32171687	Snord123	-
chr2	22972063	23011544	Mastl	-
chr14	105505970	105576531	Rbm26	-
chr17	64213329	64488846	Fer	+
chr16	37868485	37888943	Lrrc58	+
chr9	21917429	21921639	Elof1	-
chr14	31292750	31340242	Dcp1a	+
chr10	8442016	8605868	Sash1	-
chr5	53225373	53257973	Anapc4	+
chr16	15623989	15637493	Mcm4	-
chr5	65928483	65990228	Ube2k	+
chr9	20878609	20896443	Raver1	-
chr19	41557171	41670650	Lcor	+
chr3	84300014	84386547	Arfip1	-
chr5	144309587	144325399	Fam220a	+
chr11	75113760	75161885	Rpa1	-
chr15	79908932	79909009	Snord83b	-
chr2	29821079	29886970	Sptan1	+
chr3	48409653	48413025	1700018B24Rik	-
chr10	110601857	110734303	Osbpl8	+
chr2	145743217	145760436	Crnkl1	-
chr11	85166665	85639560	Bcas3	+
chr18	73794444	73863445	Smad4	-
chr7	26013277	26022870	Gsk3a	-
chr11	58768186	58768694	H2aw	+
chr18	24867123	25292008	Fhod3	+
chr5	105844793	105919098	Lrrc8b	+
chr12	105925951	105990162	Dicer1	-
chr11	68886927	68887064	Snord118	+
chr18	35097068	35114005	Hspa9	-
chr6	89090987	89097364	Gm1965	+
chr7	21254266	24003274	Vmn1r165	+
chr7	134920902	134943633	Setd1a	+
chr3	89518943	89557377	Adar	+
chr11	85871637	86014695	Brip1	-
chr5	50351189	50450235	Adgra3	-
chr5	45911467	45920523	Med28	+
chr11	48613861	48619743	Rack1	+
chrX	162827964	162878636	Ofd1	-
chr7	29678266	29747351	Actn4	-
chr4	129269217	129277892	Eif3i	-
chr6	88833467	88848774	Mcm2	-
chr5	101108502	101148735	Hpse	-
chr1	33965069	34365507	Dst	+
chr7	27149710	27188719	Nlrp9c	-
chr12	56181482	56365681	Srp54a	+
chr2	25077677	25080222	Tubb4b	-
chr11	100444131	100480941	Dnajc7	-
chr6	66846390	66971355	Gng12	+
chr16	58613798	58617091	Ftdc1	-
chr5	38918044	38952938	Wdr1	-
chr4	69877888	70071469	Cdk5rap2	-
chr18	35062438	35091657	Etf1	-
chr11	120241111	120299014	Nploc4	-
chr3	96049379	96049975	H2ac19	+
chr12	32016426	32036336	Dld	-
chrX	3241669	30293031	Btbd35f11	-
chr6	89046103	89060033	4933427D06Rik	+
chr10	81053648	81063645	Tle6	-
chr11	57906295	57932099	Cnot8	+
chr19	7052074	7054930	LOC114841036	-
chr1	161162330	161285003	Cop1	+
chr19	11741949	11765541	Oosp1	-
chr5	31501353	31504676	Zfp513	-
chr9	78224709	78226395	Ooep	-
chr6	30161288	30254539	Ube2h	-
chr11	48616640	48616708	Snord95	+
chr14	79851641	79854623	Kbtbd6	+
chr18	20843099	20904905	B4galt6	-
chr17	24857007	24858872	Rps2	+
chr5	74931515	74994815	Fip1l1	+
chr12	21292157	21320917	Cpsf3	+
chr2	126146708	126325583	Atp8b4	-
chr7	89111547	89137185	Bnc1	-
chr1	91938706	92050011	Iqca	-
chr3	27081925	27143833	Nceh1	+
chr13	24026305	24026782	H2ac1	+
chr11	96678727	96691282	Nfe2l1	-
chr1	21373636	21376465	Khdc1b	+
chr2	130103761	130103824	Snord57	+
chr3	146067605	146103108	Ssx2ip	+
chr9	56266425	56344743	Hmg20a	+
chr5	111077437	111082401	Noc4l	-
chr4	134358675	134409260	Maco1	-
chr4	144562524	144784908	Vps13d	-
chr16	23109025	23109093	Snord2	+
chr14	26802688	27088920	Duxbl2	+
chr1	10127587	10222751	Arfgef1	-
chr5	102261971	102498940	Wdfy3	-
chr1	32229566	32715414	Khdrbs2	+
chrX	78315982	78343214	Tmem47	+
chr9	42771924	42913801	Arhgef12	-
chr15	77745480	77759424	Txn2	-
chr11	115794972	115826848	Sap30bp	+
chrX	3546313	31429697	Gm21637	-
chr3	96043701	96044257	H2ac18	-
chr5	94064210	94100535	Pramel34	-
chr9	61765084	61794606	Kif23	-
chr7	89797123	89926362	Efl1	+
chr8	46035561	46137611	Fat1	+
chrX	12648623	12750453	Usp9x	+
chr7	107520742	107618668	C2cd3	+
chr9	41772791	41932380	Sorl1	-
chr8	87396009	87411345	Syce2	+
chr18	6435948	6516106	Epc1	-
chr3	65332368	65359440	Tiparp	+
chr10	79372796	79379675	R3hdm4	-
chr2	31169851	31316258	Hmcn2	+
chr7	4873852	4876608	Nat14	+
chr17	47620312	47639240	Taf8	-
chr10	114634926	114688549	Tbc1d15	-
chr19	10680086	10704318	Ddb1	+
chr9	71474313	71619409	Cgnl1	-
chr8	120315536	120325874	Mphosph6	-
chr5	31254039	31262700	Preb	-
chr14	60824120	60870316	Nupl1	-
chr4	11885329	11893597	Pdp1	-
chr13	46844456	47025087	Kif13a	-
chr7	133690424	133709880	Eif3c	-
chr13	23789952	23790327	H4c3	-
chr4	153652578	153674004	Arhgef16	-
chr11	70756559	70783475	Nup88	-
chr1	9932550	9932624	Snord87	-
chr5	114192452	114222409	Sart3	-
chr10	42281769	42303396	Nr2e1	-
chr4	83101584	83132367	Psip1	-
chr1	34493514	34496517	Ccdc115	-
chr9	56048935	56265857	Peak1	-
chr12	56225514	56318133	Fam177a2	+
chr17	13679886	13746960	2700054A10Rik	-
chr7	11273141	11315516	Nlrp4b	+
chr8	72855392	72877178	Upf1	-
chr3	88214415	88229063	Slc25a44	-
chr9	120842517	120869625	Ctnnb1	+
chrX	54644624	54644686	Snord61	-
chr5	145025393	145118981	Baiap2l1	-
chr4	142697293	142802612	Prdm2	-
chr4	70092960	70195962	Megf9	-
chr18	43480632	43597940	Dpysl3	-
chr1	152239967	152297065	Tpr	+
chr15	12047605	12115205	Zfr	+
chr2	121287401	121299759	Mfap1b	-
chrX	7339786	7352328	Tfe3	+
chr7	106628072	106628217	Snord15b	-
chr15	63918401	64214481	Asap1	-
chr18	38745900	38761001	Spry4	-
chr3	102824468	102862109	Csde1	+
chr3	94810511	94819379	Zfp687	-
chr4	151363739	151370288	Phf13	-
chr10	128067898	128083049	Ikzf4	-
chr11	90507003	90548915	Tom1l1	-
chr10	79167102	79174724	Bsg	+
chr9	105313691	105423587	Atp2c1	-
chr19	25016727	60850288	Snora19	-
chr9	36586737	36604919	Ei24	-
chr8	41947720	42007424	Slc7a2	+
chr12	29375492	29435265	Trappc12	-
chr13	99612035	99696339	Tnpo1	-
chr7	134009190	134028481	Taok2	-
chr4	34497863	34514157	Akirin2	+
chr18	38003254	38095130	Diaph1	-
chr1	129670740	129701414	Ccnt2	+
chr13	102450715	102538172	Pik3r1	-
chr4	133162906	133189344	Zdhhc18	-
chr13	76236181	76325142	Ttc37	+
chr6	28430347	28838832	Snd1	+
chr13	46775270	46823218	Nup153	-
chr1	158734296	158869757	Ralgps2	-
chr8	82163574	82201654	Otud4	+
chr19	8800355	8800481	Snord22	+
chr5	122872452	122894920	Anapc7	+
chr4	143796664	143802920	Pramel29	-
chr7	118211498	118226544	Eif4g2	-
chrX	3241669	30293031	Btbd35f18	-
chr4	43509015	43521619	Arhgef39	-
chr2	163231557	163245206	Oser1	-
chr8	67522346	67542587	Trim60	-
chr4	44017314	44045718	Clta	+
chr16	32821787	32877815	Rubcn	-
chr2	6109510	6134040	Echdc3	-
chr19	21465796	21547151	Gda	-
chr2	114342153	114480700	Dph6	-
chr16	20684328	20684386	Snord66	+
chr7	128100549	128125826	Cdr2	-
chr11	83777932	83858078	Synrg	+
chrX	96133119	96144359	Yipf6	+
chr1	33818385	33871440	Zfp451	-
chr5	33678220	33715943	Maea	+
chr5	150048387	150059817	Gm24105	-
chr7	133635221	133646951	Atxn2l	-
chr1	43155554	43172791	AI597479	+
chr10	21893707	22093945	Raet1c	+
chr7	16335718	16344623	Obox5	+
chr18	61714926	61749974	Csnk1a1	+
chr17	33376451	33392090	Zfp955a	-
chr11	45665470	45724127	Clint1	+
chr14	72937759	73109810	Fndc3a	-
chr5	115691778	115722904	Rnf10	-
chr14	52780093	52816914	Supt16	-
chr4	98603349	98787616	Dock7	-
chr18	73924607	73975092	Me2	-
chr1	167259631	167390594	Dcaf6	-
chr6	115968628	116143392	Tmcc1	-
chr2	59450098	59684270	Tanc1	+
chr10	117251652	117283030	Rap1b	-
chr2	122200568	122214922	Gm39918	+
chr2	167123944	167174678	B4galt5	-
chr1	190794974	190831719	Kctd3	-
chr19	47334663	47538901	Sh3pxd2a	-
chr11	113510842	113523715	Cog1	+
chr9	78175836	78177427	Omt2b	+
chr5	115592989	115608185	Mlec	-
chr8	125626249	125629142	Rpl13	+
chr19	12841428	12870613	Zfp91	-
chr4	117429263	117438271	Klf17	-
chr10	120847406	120913306	Rassf3	-
chr7	106626406	106632219	Rps3	-
chr14	14845004	14939815	Atxn7	+
chr7	142881470	142908062	Mki67	-
chr11	59024913	59041769	Arf1	-
chr11	52209929	52222225	9530068E07Rik	+
chr6	94554522	94650139	Lrig1	-
chr2	6460743	7317825	Celf2	-
chr4	147247694	147279018	Mfn2	-
chr6	67242011	67326182	Il12rb2	-
chr6	121133684	121148855	Pex26	+
chr16	36963546	36990553	Fbxo40	-
chr4	143780619	143786837	Oog2	+
chr11	116698745	116704763	Jmjd6	-
chr14	68369984	68551629	Dock5	-
chr6	108778634	108809350	Edem1	+
chr14	26762029	27055221	Cphx1	+
chr4	100824578	100937887	Jak1	-
chr14	49791920	49810563	Naa30	+
chr1	87473474	87500466	Sp110	-
chr1	180251238	180267946	Hnrnpu	-
chr10	18127480	18253697	Nhsl1	+
chr18	30432518	30507780	Pik3c3	+
chr6	128313011	128325904	Foxm1	+
chr6	30431038	30459783	Tmem209	-
chr12	71112421	71213022	Nin	-
chr18	34784277	34792931	Kif20a	+
chr5	124511865	124545807	Abcb9	-
chr11	95133166	95171560	Kat7	-
chr9	61761089	61762317	Rplp1	-
chr19	30307417	30314177	Mbl2	+
chr16	17233679	17263523	Hic2	+
chr6	34253933	34267443	Gm6644	-
chr7	148633549	148637258	Rplp2	+
chr1	138364424	138427396	Kif14	+
chr3	82859459	82876213	Plrg1	+
chr10	115455418	115711985	Ptprr	+
chr14	8650470	8784101	Flnb	+
chr2	172847402	172860232	Rbm38	+
chr13	22135066	22135527	H2bc11	+
chr9	24912573	24956280	Herpud2	-
chr2	136907186	136942256	Jag1	-
chr1	54702183	54983231	Ankrd44	-
chr11	52045496	52060360	Skp1	+
chr15	27660403	27955603	Trio	-
chr12	88943614	89199120	Oog1	+
chr15	25552304	25743426	Myo10	+
chr5	111093391	111199736	Ep400	-
chr5	75971011	76052746	Kit	+
chr14	71047108	71052891	Npm2	-
chr8	35892232	36028744	Tnks	-
chr11	59220642	59263536	Snap47	-
chr9	88490162	88494081	9430037G07Rik	-
chr10	79221259	79229697	Rnf126	-
chr14	21554094	21613310	Camk2g	-
chr11	74718947	74719007	Snord91a	+
chr16	90719556	90727616	Mis18a	-
chr13	23635920	23636823	H3c7	+
chr8	123132499	123192042	Gm27021	-
chrX	76511896	76762690	Cfap47	-
chr5	125314801	125342591	Ccdc92	-
chr11	76230233	76391241	Abr	-
chr10	88209351	88289559	Utp20	-
chr16	92058580	92112472	Mrps6	+
chr12	8680939	8759389	Pum2	+
chr11	69547500	69572135	Polr2a	-
chr17	85104586	85190126	Lrpprc	-
chr1	89110485	89137063	Eif4e2	+
chr4	115979364	116136828	Mast2	-
chr5	30419479	30424226	Gm4961	+
chr14	14781525	14794366	Thoc7	-
chr2	25782357	25838802	Camsap1	-
chr4	35653896	36898777	Lingo2	-
chr16	16312320	16359124	Dnm1l	-
chr7	56214442	56865458	Nav2	+
chr17	28535697	28623094	Fkbp5	-
chr7	19661548	19668124	Dmwd	+
chr13	49777498	49829636	Iars	+
chr8	46593141	46913260	Sorbs2	+
chr5	136470669	136508751	Dtx2	+
chr17	33980035	33986719	Cd320	+
chr2	120332555	120389595	Zfp106	-
chr9	104955597	104979796	Mrpl3	+
chr11	3031852	3100655	Sfi1	-
chr16	21794419	21809112	1300002E11Rik	+
chr3	34598561	34615584	Gm3143	-
chr6	38501333	38559470	Luc7l2	+
chr16	58408647	58469858	Dcbld2	+
chr11	116711210	116714408	Srsf2	-
chr14	27852186	27920472	Il17rd	+
chr1	162964731	162968670	Gas5	+
chr7	121359072	121398194	Copb1	-
chr2	11664199	11699212	Fbh1	-
chr6	39751806	39760935	Mrps33	-
chr1	74708275	74748406	Ttll4	+
chr10	127566525	127617353	Rbms2	-
chr12	17273394	17291591	Pdia6	+
chr13	22132828	22133231	H4c9	-
chr14	32064674	32073115	Bap1	+
chr9	3404084	3479236	Cwf19l2	+
chrX	12252496	12339099	Med14	-
chr7	73984620	74297511	Adamts17	+
chr1	134314029	134363536	Dstyk	+
chr9	37410878	37421306	Spa17	-
chr5	46061163	46091786	Ncapg	+
chr10	79689342	79707889	Pwwp3a	+
chr2	148506855	148518685	Gzf1	+
chr7	127986344	128050733	Eef2k	+
chr2	167318144	167341673	Rnf114	+
chr14	26802688	27088920	Duxbl3	+
chr15	93070160	93105610	Gxylt1	-
chr6	119873986	119988673	Wnk1	-
chr2	164717391	164737250	Zfp335	-
chr14	21139080	21167343	Ecd	-
chr15	98662099	98701636	Kmt2d	-
chr16	25683850	25892174	Trp63	+
chr4	131911838	131978361	Phactr4	-
chr7	22397763	22882940	Vmn1r132	+
chr1	95302516	95375494	Hdlbp	-
chr4	125781200	125818273	Stk40	+
chr18	63137569	63159104	Napg	+
chr11	86847295	86887639	Gdpd1	-
chr15	77789427	77801254	Eif3d	-
chr5	122016035	122043833	Aldh2	-
chr7	132784467	132851202	Gtf3c1	-
chr8	124900508	124941265	Zc3h18	+
chr4	101091893	101140376	Ak4	+
chr4	86394458	86496506	Dennd4c	+
chr18	80403564	80422590	Txnl4a	+
chr1	188446670	188529868	Tgfb2	-
chrX	39148170	39265078	Thoc2	-
chr6	134396495	134516931	Lrp6	-
chr6	86959829	86978455	Nfu1	+
chr8	108404780	108417125	Edc4	+
chr19	40366529	40588302	Sorbs1	-
chr13	12706332	12742662	Gpr137b-ps	-
chr10	30365387	30523132	Ncoa7	-
chr11	105898185	105920637	Dcaf7	+
chr7	147181853	147222573	Tubgcp2	-
chr11	62418031	62418088	Snord65	+
chr17	66197768	66235095	Ralbp1	-
chr10	82822965	82831580	D10Wsu102e	+
chr19	29596771	29680411	Ric1	+
chr4	149023276	149075738	Pik3cd	-
chr17	35087180	35089416	1110038B12Rik	-
chr7	21119185	23308909	Vmn1r104	+
chr7	116901569	116925059	Nrip3	-
chr8	127941967	128093763	Sipa1l2	-
chr5	147828230	147888148	Lnx2	-
chr2	169934142	169968175	Zfp217	-
chr2	91772978	91803720	Dgkz	-
chr1	134942588	135005265	Pik3c2b	+
chr13	99493360	99585404	Fcho2	-
chr7	20779058	22975319	Vmn1r95	+
chr2	71624995	71696484	Itga6	+
chr1	137198111	137210314	Timm17a	-
chr3	58218641	58270709	Tsc22d2	+
chr4	129497722	129527247	Ptp4a2	+
chr15	75584876	75672338	Zc3h3	-
chr11	87218566	87369325	Tex14	+
chr15	85729187	85864207	Celsr1	-
chr7	20216928	20250379	Clptm1	-
chr2	101790357	102026617	Ldlrad3	-
chr1	164577373	164588350	Myocos	-
chr5	37838063	38108392	Stk32b	-
chr13	23618242	23622797	Gm11335	-
chr1	39592545	39603722	Cnot11	+
chr3	104625698	104667423	Capza1	-
chr6	83028383	83030849	Pcgf1	+
chr2	49307005	49407129	Epc2	+
chr9	64033575	64101412	Map2k1	-
chr18	36953576	36959314	Zmat2	+
chr2	154385135	154395628	E2f1	-
chr11	86443995	86444565	Gm11478	-
chr19	24369283	24630362	Pip5k1b	-
chr11	3243299	3309241	Limk2	-
chrX	91213994	91220809	AU015836	+
chr16	22059081	22163372	Igf2bp2	-
chr15	79248281	79272573	Csnk1e	-
chr11	75644493	75739393	Rph3al	-
chr13	55050771	55107379	Unc5a	+
chr17	79152245	79234721	Heatr5b	-
chr5	124818710	124875966	Sbno1	-
chr9	75195564	75199447	Bcl2l10	+
chr5	111846319	111886050	Mn1	+
chr17	80247729	80295463	Atl2	-
chr11	97021023	97049206	Kpnb1	-
chr7	66484119	66566206	Ube3a	+
chr5	135663192	135721999	Baz1b	+
chr2	121332458	121370595	Wdr76	+
chr5	145889638	145900894	Pdap1	-
chr9	106724254	106783323	Dcaf1	+
chr14	26802688	27088920	Duxbl1	+
chr9	75234588	75257823	Mapk6	-
chr8	23868193	23893320	Plat	+
chr9	103255431	103268110	Cdv3	-
chr6	124881405	124886167	Mlf2	+
chr6	32094558	32538192	Plxna4	-
chr17	3326572	3519397	Tiam2	+
chr12	75002310	75048541	Hif1a	+
chr4	48443729	48486335	Tex10	-
chr4	59054855	59151855	Shoc1	-
chr4	126988663	126991283	Gja4	-
chr16	93712151	93810833	Dop1b	+
chr18	4375589	4398796	Mtpap	+
chr18	73732358	73752232	Mex3c	+
chr11	69212015	69229696	Kdm6b	-
chr12	110098239	110132384	Wars	-
chr15	98957275	99042897	Spats2	+
chr7	21254266	24003274	Vmn1r107	+
chr10	23505560	23505627	Snord100	-
chr7	20162635	20166005	Zfp296	+
chr16	20672799	20692956	Eif4g1	+
chr11	30671774	30780361	Psme4	+
chr18	53841376	53904262	Cep120	-
chr15	34167780	34214050	Laptm4b	+
chr13	55311142	55419686	Nsd1	+
chr11	94491090	94506537	Lrrc59	+
chr11	62416378	62418308	2410006H16Rik	+
chr2	165818136	165898742	Ncoa3	+
chr10	61570403	61573798	Fam241b	-
chr1	184206094	184212932	Degs1	-
chr1	75211546	75215869	Tuba4a	-
chr5	145955814	145962751	Zkscan14	-
chr10	126975213	127058204	Lrp1	-
chr1	59741849	59768354	Nop58	+
chr6	83312367	83406386	Tet3	-
chr11	118267602	118280432	Cant1	-
chr12	33638809	33664367	Sypl	+
chr2	129626252	129658021	Stk35	+
chr8	126028617	126039355	Dbndd1	-
chr13	24104349	24372659	Carmil1	-
chr11	93747163	93808303	Mbtd1	+
chr13	104899820	104931939	Sgtb	+
chr15	50486304	50721587	Trps1	-
chr1	80261497	80337265	Cul3	-
chr16	8658679	8672246	Carhsp1	-
chr5	33131855	33196879	Prr14l	-
chr7	34925715	34953548	Uba2	-
chr17	39979941	39985774	Rn45s	+
chr7	52381972	52382038	Snord34	-
chr18	37800144	37803858	Taf7	-
chr2	31829969	31909495	Nup214	+
chr4	134769884	134828675	Clic4	-
chr8	9206005	9771157	Fam155a	-
chr9	109579247	109605214	Fbxw18	-
chr12	56256090	56290200	Srp54b	+
chr13	64533860	64541029	Cdk20	+
chr3	83702208	83844083	Tmem131l	-
chr18	46324953	46372261	Trim36	-
chr19	25016725	60850300	Mir3084-2	-
chr8	83223842	83263358	Smarca5	-
chrX	101152501	101176624	Rlim	-
chr8	125626957	125627005	Snord68	+
chr5	31816941	31829135	Supt7l	-
chr6	113187836	113231386	Mtmr14	+
chr15	79913288	79913336	Snord43	-
chr19	27463187	27504398	Pum3	-
chr15	31385653	31460792	Marchf6	-
chr2	120181044	120229852	Tmem87a	-
chr1	162968222	162968287	Snord47	+
chr11	102291820	102298123	Grn	+
chr9	72380046	72470756	Rfx7	+
chr5	122161617	122264959	Atxn2	+
chr2	156820797	156832811	Dsn1	-
chr2	179759691	179770166	Lsm14b	+
chr4	44046946	44097049	Gne	-
chr15	97965070	97996009	Asb8	-
chr17	24300831	24306340	Atp6v0c-ps2	-
chr9	113560861	113617377	Pdcd6ip	-
chr5	95294551	95623508	Gm16367	+
chr7	106035252	106289654	Uvrag	-
chr19	3584824	3686564	Lrp5	-
chr4	137150086	137214452	Usp48	+
chr7	22399110	22882779	Vmn1r139	+
chr9	15110657	15121441	Taf1d	+
chr7	21254266	24003274	Vmn1r130	+
chr2	122506968	122528399	Slc30a4	-
chr11	106060669	106077681	Ccdc47	-
chr8	41635512	41720146	Mtmr7	-
chr17	57160471	57170930	Khsrp	-
chr13	38592139	38620693	Txndc5	-
chr6	29997987	30103458	Nrf1	+
chr10	33638947	33671065	Zup1	-
chrX	148237824	148369961	Huwe1	+
chr11	101052428	101087777	Ezh1	-
chr11	104194814	104330757	Kansl1	-
chr9	105545324	105589985	Pik3r4	+
chr4	44139087	44246777	Rnf38	-
chr1	17135453	17154351	Gdap1	+
chr9	65308743	65336277	Spg21	+
chr2	180392667	180444704	Dido1	-
chr16	36885096	36933171	Golgb1	+
chr11	115883274	115885818	H3f3b	-
chr9	72950204	72952250	Khdc3	+
chr11	77908191	77970841	Fam222b	+
chr1	75132335	75139285	Cnppd1	-
chr7	20779058	22975319	Vmn1r143	+
chr7	36119255	36177306	Rhpn2	+
chr1	95601967	95651415	Thap4	-
chr11	46007350	46126361	Cyfip2	-
chr4	116662569	116667018	Urod	-
chr9	15064794	15084350	Med17	-
chr19	8893890	8908632	Hnrnpul2	+
chr6	39036410	39068348	Parp12	-
chr11	120823054	120852647	Csnk1d	-
chr4	143399147	143405996	Pramel26	-
chr15	93329541	93426333	Prickle1	-
chr13	34271026	34437087	Slc22a23	-
chr15	81678699	81688756	Tob2	-
chr6	148719205	148779989	Ipo8	-
chr7	107230619	107270012	Pold3	-
chr15	26470213	26825319	Fbxl7	-
chr9	106073259	106094037	Wdr82	+
chr17	34753606	34765224	Ppt2	-
chr18	20756464	20823761	Gm16090	-
chr7	134889791	134912997	Fbxl19	+
chr12	14154403	14158844	Lratd1	-
chr13	74258860	74306889	Slc9a3	+
chrX	102992955	103124711	Atrx	-
chr5	125020222	125029140	Eif2b1	-
chr4	41141347	41222168	Ubap2	-
chr2	116946806	117008013	Spred1	+
chr2	22795593	22895761	Abi1	-
chr19	5490454	5494031	Cfl1	+
chr10	86153585	86168189	Hsp90b1	-
chr5	31829367	31856411	Slc4a1ap	+
chr17	37138107	37147674	Zfp57	+
chr4	6292826	6323269	Sdcbp	+
chr4	90917379	91066693	Elavl2	-
chr2	164786345	164825231	Slc12a5	+
chr7	52382752	52382833	Snord32a	-
chr6	71859046	71929355	Polr1a	+
chr9	40611665	40611752	Snord14c	+
chr7	111618528	111656363	Trim30d	-
chr7	72016567	72017926	Nsmce3	-
chr5	62993684	63157416	Arap2	-
chr5	48763630	48779995	Pacrgl	+
chr10	126634122	126648678	Pip4k2c	-
chr5	121390508	121460101	Rph3a	-
chr14	41719715	41780185	Tspan14	-
chr1	30859186	30920101	Phf3	-
chr7	22617369	23841482	Vmn1r135	+
chr5	31458378	31482517	Gtf3c2	-
chr7	104548512	104556310	Ndufc2	+
chr14	121434795	121682948	Farp1	+
chr3	108086981	108164437	Sort1	+
chr19	10273621	10278883	Fen1	-
chr2	102861212	102913670	Pdhx	-
chr15	12737931	12754412	6030458C11Rik	-
chr4	129103008	129118062	Zbtb8b	-
chr5	48780741	49676898	Kcnip4	-
chr7	16132605	16142195	Obox1	+
chr13	55631770	55638019	Ddx41	-
chrX	149044051	149204029	Shroom2	-
chr5	110790770	110877522	Fbrsl1	-
chr16	21423190	21644754	Vps8	+
chr6	71243758	71252874	Gm1070	+
chr13	51196248	51247931	Spin1	+
chr9	15714633	16306498	Fat3	-
chr18	23910833	24052362	Mapre2	+
chr6	34105878	34127054	Slc35b4	-
chrX	97689629	97711464	Igbp1	+
chr6	136467371	136555900	Atf7ip	+
chr1	74455957	74482134	Vil1	+
chr15	88517464	88564649	Brd1	-
chr6	71338627	71390631	Rmnd5a	-
chr5	108173813	108304126	Evi5	-
chr1	9932105	9934199	Snhg6	-
chr17	71965554	72008371	Wdr43	+
chrX	34335591	34338803	Slc25a5	+
chr9	61905050	61970416	Glce	-
chr5	100384953	100407957	Hnrnpd	-
chr8	48575481	48618824	Trappc11	-
chr8	86656726	86671816	Cc2d1a	-
chr8	89693645	89723749	Gm10637	-
chr2	60047992	60086442	Marchf7	+
chr14	26762025	27055226	Cphx2	+
chr11	62416961	62417023	Snord49a	+
chr8	98242830	98331345	Cnot1	-
chr3	85463984	85550131	Fam160a1	-
chr14	65568881	65658672	Ints9	+
chr17	84589395	84865548	Thada	-
chr17	46520714	46557867	Zfp318	+
chr17	29797539	29842924	Cmtr1	+
chr13	54885358	54889819	Eif4e1b	+
chr17	47277890	47499274	Trerf1	+
chrX	71654821	71674219	G6pdx	-
chr1	163746242	163806813	Suco	-
chr8	73359036	73363619	Arrdc2	-
chr10	21878414	22093945	Raet1a	+
chr4	118781349	118809934	Slc2a1	+
chr8	83504631	83538805	Usp38	-
chr14	103512627	103746017	Mycbp2	-
chr11	50107458	50139175	Canx	-
chr18	65047409	65377480	Nedd4l	+
chr5	34000776	34014851	Tacc3	+
chr17	25511231	25570728	Cacna1h	-
chrX	3461360	31752466	Btbd35f15	-
chr17	24551590	24562842	Rnps1	+
chr19	56394530	56464528	Nrap	-
chr1	55042012	55084322	Sf3b1	-
chr11	69730213	69735460	Eif5a	-
chr14	48007453	48038082	Dlgap5	-
chr10	79198869	79209326	Polrmt	-
chr8	87210222	87223707	Trmt1	+
chr6	142438768	142456477	Ldhb	-
chr11	3315975	3352959	Rnf185	-
chr1	95206013	95239365	Pask	-
chr5	139064086	139090054	A430033K04Rik	+
chr10	22122618	22127276	Gm10825	+
chr18	64688632	64820654	Atp8b1	-
chr14	27232653	27354110	Slmap	-
chr4	134876399	134909061	Srrm1	-
chr11	40492815	40508705	Mat2b	-
chr11	117515602	117624753	Tnrc6c	+
chr13	95558874	95612878	Tbca	+
chr4	55362913	55405109	Rad23b	+
chr19	4148653	4154035	Coro1b	+
chr3	108186721	108191149	Psrc1	+
chr4	56762551	56815203	Elp1	-
chr6	124654387	124662196	Emg1	-
chr5	72968352	72972323	Zar1	-
chr7	140829357	140864700	Edrf1	+
chr19	8815913	8830132	Stx5a	+
chr6	24563809	24614995	Wasl	-
chr17	3114971	3198859	Scaf8	+
chr9	57289133	57315867	Scamp5	-
chr12	106454964	106460947	Tcl1	-
chr11	82685463	82704126	Rad51d	-
chr14	104049444	104104124	Slain1	+
chr9	66691470	66767512	Rab8b	-
chr2	32143845	32163433	Golga2	+
chr5	145529662	145620647	Trrap	+
chr5	124990799	125000512	Tmed2	+
chr9	44731209	44773683	Ube4a	-
chr9	65478388	65508325	Rbpms2	+
chr14	7183214	20324117	Gm3629	-
chr1	134882681	134927164	Mdm4	-
chr14	119337153	119380924	Dnajc3	+
chr2	142444080	142727200	Kif16b	-
chr11	96628862	96638869	Snx11	-
chr4	143379236	143385488	Pramel25	+
chr19	24168985	24299618	Tjp2	-
chr4	143027066	143040227	Oog4	-
chr5	73305600	73370080	Slain2	+
chr17	24360176	24388354	Ccnf	-
chr17	4995073	5347656	Arid1b	+
chr11	120328948	120345298	Hgs	+
chr15	10498732	10644386	Rai14	-
chr9	115151587	115219586	Stt3b	-
chr4	153385911	153395621	Lrrc47	+
chr11	72420762	72499983	Ube2g1	+
chr8	73418620	73421342	Rpl18a	-
chr16	23107540	23114205	Eif4a2	+
chr9	73327230	73816844	Unc13c	-
chr2	166861295	166888515	Znfx1	-
chr1	59748801	59748854	Snord70	+
chr5	125079632	125204825	Atp6v0a2	+
chr7	5013744	5031547	U2af2	+
chr8	127432486	127473154	Egln1	-
chr8	70212980	70498473	Psd3	-
chr7	20150297	20158692	Gemin7	-
chr7	21254266	24003274	Vmn1r155	+
chr19	60837018	60866596	Eif3a	-
chr9	109986822	110020120	Dhx30	-
chr8	23486021	23509093	Slc25a15	-
chr1	158185425	158233737	Tdrd5	-
chr11	54530916	54601205	Cdc42se2	-
chr9	77765171	77832326	Elovl5	+
chr5	125866334	125870387	Ubc	-
chr11	69486611	69495586	Senp3	-
chr7	52071457	52087206	Nup62	+
chr5	151840089	151992768	Stard13	-
chrX	34148177	34185409	Akap17b	-
chrX	98624989	98643932	Nono	+
chr14	32513200	32643601	Ankrd28	-
chr1	141351349	141390665	Aspm	+
chr18	36961416	36961761	Vaultrc5	+
chr2	119444033	119475896	Nusap1	+
chr11	3102355	3144591	Eif4enif1	+
chr9	119517573	119628150	Scn10a	-
chr13	107749075	107812435	Kif2a	-
chr6	112569844	112646664	Rad18	-
chr7	125679357	125728200	Tmc7	-
chr5	122903521	122952234	Atp2a2	-
chr12	76919304	77211915	Syne2	+
chr14	121937586	122196956	Dock9	-
chr11	101177526	101184851	Psme3	+
chr12	83271002	83552771	Sipa1l1	+
chr10	68797895	68815660	Cdk1	-
chr1	182656173	182684335	Acbd3	+
chr8	112071898	112089761	Dhx38	-
chr8	125897610	125928074	Tcf25	+
chr5	34185760	34240615	Nsd2	+
chr10	43670112	43868634	Crybg1	-
chr11	93720556	93747080	Utp18	-
chr10	80639375	80645254	Eef2	+
chr10	89101464	89149039	Scyl2	-
chr4	129321222	129350011	Kpna6	-
chr4	119212265	119301724	Foxj3	+
chr1	158488917	158579750	Abl2	+
chr5	140227235	140251632	Ints1	-
chr9	7932000	8004596	Yap1	-
chr19	8972546	8991232	Ganab	+
chr1	74648028	74683467	Stk36	+
chr15	100451770	100467371	Smagp	-
chr5	100849860	100858554	5430416N02Rik	-
chr16	33185156	33243398	Osbpl11	+
chr16	90926055	90935094	Cfap298	-
chr4	129138922	129165676	Bsdc1	+
chr16	22244624	22266078	Tra2b	-
chr5	130731488	130817437	Tyw1	+
chr17	13159664	13185409	Wtap	-
chr15	76157826	76161100	Exosc4	+
chr14	26762025	27055228	Cphx3	+
chr5	24777612	25004601	Kmt2c	-
chr9	109381088	109398368	Fbxw19	-
chr10	93498745	93608084	Fgd6	+
chr5	21992297	22056156	Orc5	-
chr19	5758426	5771419	Scyl1	-
chr1	138164699	138242681	Camsap2	-
chr2	90269912	90420752	Ptprj	-
chr10	75813998	75905657	Pcnt	-
chr9	45575028	45636746	Cep164	-
chr11	60527648	60540765	Flii	-
chr11	87405667	87429804	Mtmr4	+
chr17	64630354	64681223	Pja2	-
chr11	61684808	61743759	Akap10	-
chr9	14584063	14589017	Ankrd49	-
chr11	86891233	86900279	Smg8	-
chr3	121977331	121988189	Dnttip2	+
chr12	99914950	99975615	Ptpn21	-
chr9	8992506	9239027	Arhgap42	-
chr9	18235058	18250760	Mbd3l2	+
chrX	163909237	165015166	Frmpd4	-
chr15	60650550	60656635	Lratd2	-
chr7	148657758	148661052	Polr2l	-
chr12	106270827	106279121	Glrx5	+
chr17	35286030	35301822	Prrc2a	-
chr14	73952592	73995951	Sucla2	+
chr5	67067359	67078473	Uchl1	+
chr11	97223605	97259856	Socs7	+
chr2	24780871	24790801	Arrdc1	-
chr6	92320885	92656178	Prickle2	-
chr18	68419838	68459987	Fam210a	-
chr5	92844565	92864225	Nup54	-
chr11	74487450	74537886	Pafah1b1	-
chr9	56919846	56976175	Sin3a	+
chr6	147424392	147581134	Ccdc91	+
chr2	91436237	91436335	Snord67	+
chr13	34218876	34222223	Tubb2b	-
chr6	125045998	125080609	Chd4	+
chr15	81694945	81702322	Phf5a	-
chr2	153171565	153229743	Asxl1	+
chr3	96042401	96043065	H3c14	-
chr11	115445568	115465230	Gga3	-
chr4	108733749	108874877	Osbpl9	-
chr12	70397667	70411674	Klhdc2	+
chr15	79908210	79913836	Rpl3	-
chr7	123480789	123586972	Pik3c2a	-
chr8	13869640	13881639	Champ1	+
chr5	34916312	34974957	Add1	+
chr2	18598644	18608256	Bmi1	+
chr10	39609818	39619012	Mfsd4b4	-
chr10	39089604	39285180	Fyn	+
chr11	101350077	101413269	Brca1	-
chr16	58635374	58638516	Ftdc2	-
chr1	136859141	136870756	Ube2t	+
chr10	61891968	61912486	Supv3l1	-
chr18	54021766	54115338	Csnk1g3	+
chr17	31091627	31147655	Umodl1	+
chr17	27888176	27957487	Ilrun	-
chr11	106641668	106650499	Ddx5	-
chr12	100433303	100688284	Foxn3	-
chr11	104363840	104411934	Cdc27	-
chr7	52631823	52651112	Snrnp70	-
chr1	107886982	107930654	Zcchc2	+
chr13	65278418	65307024	Nlrp4f	-
chr7	140912617	140974468	Dhx32	-
chr8	113498890	113521723	Ddx19a	-
chr16	4284885	4420498	Adcy9	-
chr4	116358203	116372605	Prdx1	+
chr12	111929245	111934605	Hsp90aa1	-
chr1	13129185	13364164	Ncoa2	-
chr14	52817825	52877435	Chd8	-
chr7	4759615	4763942	Ube2s	-
chr11	70465348	70468152	Pfn1	-
chr19	7052226	7054954	Fkbp2	-
chr11	94616449	94622496	Gm11545	-
chr8	126892948	126957836	Pgbd5	-
chr5	147763148	147775431	Mtif3	-
chr16	31092498	31201324	Acap2	-
chr4	118081941	118088429	Med8	+
chr10	24589791	24633335	Med23	+
chr2	113671649	113688818	Arhgap11a	-
chr8	12757015	12868728	Atp11a	+
chr11	51626949	51671170	Jade2	-
chr9	6928550	7177058	Dync2h1	-
chr9	64021193	64026369	Rpl4	+
chr2	163449008	163470879	Serinc3	-
chr18	84181018	84257100	Tshz1	-
chr3	32477508	32515512	Gnb4	-
chr12	66176589	66232829	Fancm	+
chr4	132567420	132634025	Ahdc1	+
chr14	48092235	48151637	Fbxo34	+
chr7	52380932	52384115	Rpl13a	-
chr2	33261627	33286844	Zbtb34	-
chr19	46605598	46647672	Arl3	-
chr15	83206036	83295036	Pacsin2	-
chr12	86095508	86114062	Npc2	-
chr15	42852340	43002364	Rspo2	-
chr17	35093373	35096183	Hspa1b	-
chr15	76473824	76490638	Cyhr1	-
chr8	108734953	108775594	Prmt7	+
chr1	191464492	191511965	Cenpf	-
chr12	41041632	41172377	Zfp277	-
chr5	144266348	144288899	Rac1	-
chr5	23924045	23929382	Cdk5	-
chr3	50168857	50247535	Slc7a11	-
chr11	103683096	103815370	Nsf	-
chr6	72907340	72908742	Tmsb10	-
chr4	116826440	116828737	Rps8	-
chr1	39428340	39535600	Tbc1d8	-
chr5	138628762	138635122	Cnpy4	+
chr10	80641705	80641758	Snord37	+
chr11	3189133	3209086	Patz1	+
chr5	95294540	95624361	Gm16513	+
chr19	29684365	29722905	Ermp1	-
chr10	57909599	57956902	Ranbp2	+
chr11	60965282	60988561	Usp22	-
chr15	78861303	78872961	Gcat	+
chr13	38437584	38592183	Bmp6	+
chr7	21357946	23547609	Vmn1r157	+
chr6	97101943	97129118	Tmf1	-
chr14	31827478	31827537	Snord69	-
chr9	123387818	123430670	Limd1	+
chr13	113657987	113717588	Mtrex	-
chr2	131878231	131971056	Slc23a2	-
chr8	8617435	8661242	Efnb2	-
chr12	4599813	4720758	Itsn2	+
chr15	36700015	36726684	Ywhaz	-
chr1	74612999	74634602	Zfp142	-
chr5	145875124	145889055	Arpc1b	+
chr11	116459480	116488274	Rhbdf2	-
chr8	26875010	26895681	Bag4	-
chr5	96499351	96591009	Cnot6l	-
chr5	122841886	122856190	Arpc3	+
chr8	11555761	11563251	Ing1	+
chr11	72948985	72951796	Haspin	-
chrX	151696985	151732197	Acot9	+
chr19	40969194	40992437	Zfp518a	+
chr8	123105165	123112975	Gins2	-
chr14	67632892	67691308	Ppp2r2a	-
chr19	46107079	46119801	Ldb1	-
chr3	107543965	107563387	Csf1	-
chr6	108733052	108773717	Arl8b	+
chr2	163850959	163876274	Pabpc1l	+
chr9	83728295	83765997	Ttk	+
chr9	108686142	108708664	Ip6k2	+
chr6	91439301	91465882	Xpc	-
chr4	117809608	117852648	Kdm4a	-
chr8	119467292	119484345	Atmin	+
chr9	65193874	65207450	Pdcd7	+
chr5	149316206	149364364	Ubl3	-
chr4	35138533	35173085	C9orf72	-
chr2	76513371	76535392	Plekha3	+
chr17	48526209	48549145	Nfya	-
chr11	80295628	80593527	Myo1d	-
chr7	52378395	52378481	Snord35b	-
chr11	33529340	33893193	Kcnip1	-
chr16	14109258	14159367	Marf1	-
chr10	74674817	74775145	Specc1l	+
chr3	151899945	151929314	Nexn	-
chr4	58810105	58925621	Ecpas	-
chr11	11830501	11937423	Grb10	-
chr9	114698462	114753270	Cmtm8	-
chr1	133181827	133423938	Srgap2	-
chr8	90723111	90783626	Tent4b	+
chr15	84493635	84536832	Prr5	+
chr13	97694298	97720869	Gcnt4	+
chr17	29751733	29778609	Rnf8	+
chr4	14592900	14723199	Lrrc69	-
chr3	86590071	86724806	Dclk2	-
chr8	87365986	87370830	Calr	-
chr3	96042401	96043050	H3c15	-
chr5	138187196	138209681	Tsc22d4	+
chr11	86507855	86571069	Cltc	-
chr1	16218890	16509383	Stau2	-
chr7	146027500	146037950	Mapk1ip1	-
chr12	89192923	89199126	Gm2042	+
chr5	31489930	31495512	Eif2b4	-
chr14	121310415	121347266	Ipo5	+
chr1	137150150	137155049	Elf3	-
chr16	8688814	8738435	Usp7	-
chr10	77648167	77707390	Trappc10	-
chr2	156923269	156960832	Samhd1	-
chr16	4084047	4213404	Crebbp	-
chr9	71063595	71144050	Aldh1a2	+
chr8	109127249	109194147	Cdh1	+
chrX	54636524	54646213	Rbmx	-
chr2	164630613	164647627	Zswim3	+
chr7	82600419	82899495	Akap13	+
chr7	24170907	24226942	Nlrp5	+
chr4	154528183	154596644	Ski	-
chr6	100783631	100818711	Ppp4r2	+
chr14	58417054	58421167	Sap18b	+
chr18	10566509	10610350	Esco1	-
chr9	20711649	20764332	Dnmt1	-
chr12	103075581	103151381	Trip11	-
chr9	110328429	110379198	Klhl18	-
chr1	91824536	91827751	Gbx2	-
chr19	5689130	5702864	Map3k11	+
chr11	60230646	60258779	Gid4	+
chr8	41577891	41601201	Cnot7	-
chr13	46764845	46773433	Fam8a1	+
chr8	73063573	73116757	Ell	+
chr3	83964360	84108697	Trim2	-
chr1	148342758	148749602	Brinp3	+
chr4	132925649	132979617	Slc9a1	+
chr7	5061388	5068513	Rfpl4	-
chr4	120593806	120597610	Exo5	-
chr3	19031401	19063095	Armc1	-
chr6	148127839	148160896	Ergic2	-
chr5	123300196	123318954	Rnf34	+
chr9	21420612	21508674	Smarca4	+
chr3	68876142	68931014	Kpna4	-
chr17	71845439	71876197	Ndc80	-
chr9	20692618	20696623	Ppan	+
chr2	126533063	126585050	Usp8	+
chr4	120212472	120242881	Ctps	-
chr1	145846467	145851279	Rgs2	-
chr14	55260997	55305802	Acin1	-
chr6	87054739	87062997	D6Ertd527e	+
chrX	91612448	91662431	Apoo	+
chrX	3907055	30979741	Btbd35f23	+
chr5	123320672	123439108	Kdm2b	-
chr8	113334391	113370703	Sf3b3	-
chr2	179993243	180008170	Cables2	-
chr14	61984022	62058784	Kpna3	-
chr3	88285069	88307274	Lmna	-
chr7	125274825	125387151	Smg1	-
chr9	106270962	106278054	Dusp7	+
chr12	82674543	82695995	Med6	-
chr3	141500099	141832389	Bmpr1b	-
chrX	160857711	160871847	Piga	+
chr17	13104220	13108957	Mrpl18	-
chrX	7418956	7453752	Otud5	+
chr15	38417184	38449021	Azin1	-
chr14	57145597	57190683	Cenpj	-
chr10	62078539	62113966	Ddx50	-
chr2	168573831	168592701	Sall4	-
chr13	101548693	101556441	Ccnb1	-
chr19	25016725	60850300	Mir3084-1	-
chr5	104291068	104340278	Klhl8	-
chr2	155207591	155215583	Trp53inp2	+
chr17	50418717	50432945	Dazl	-
chr1	79790895	79855240	Serpine2	-
chr5	95902559	96233254	Gm3286	+
chr10	18307816	18463564	Arfgef3	-
chr7	71490270	71518942	Fan1	-
chr5	114550341	114572933	Usp30	+
chr8	3610089	3621296	Xab2	-
chr5	94495479	96165192	Pramel50	-
chr3	52786044	52821145	Cog6	-
chr12	8778201	8800493	Sdc1	+
chr14	27732173	27783737	Appl1	-
chr17	46811499	46817879	Klhdc3	-
chr9	54547089	54564124	Dnaja4	+
chr11	106894394	106993461	Bptf	-
chr12	76731580	76770524	Wdr89	-
chr11	94204608	94254304	Abcc3	-
chr10	44787021	44882557	Prep	+
chr6	90609591	90760117	Iqsec1	-
chr11	77342663	77421317	Taok1	-
chr16	32277546	32301525	Rnf168	+
chr8	32260332	32260430	Snord13	-
chr2	127164374	127183391	Astl	+
chr9	14690258	14708211	Izumo1r	-
chr6	146056820	146450745	Itpr2	-
chr11	62364672	62366715	Ubb	+
chr1	183103356	183142109	Wdr26	-
chr13	30632180	30637185	Uqcrfs1	-
chr2	144194767	144233411	Kat14	+
chr4	12067263	12073892	Rbm12b1	+
chr5	113672239	113739806	Sgsm1	-
chr8	75247168	75282102	Sin3b	+
chr7	52778287	52781638	Ppp1r15a	-
chr17	56179838	56207449	Chaf1a	+
chr1	46864388	46982621	Slc39a10	-
chr7	137720951	137908399	Tacc2	+
chr9	123698617	123761020	Fyco1	-
chr5	14514917	14863459	Pclo	+
chr8	14027564	14090327	Erich1	-
chr12	104646185	104664057	Ddx24	-
chr4	133036047	133043855	Tent5b	+
chr15	10404533	10415692	Brix1	-
chr2	115407451	115604504	BC052040	+
chr4	151552208	151645964	Acot7	+
chr9	118415435	118491637	Golga4	+
chr11	74711581	74722842	Tsr1	+
chr9	88736635	88753708	9330159M07Rik	-
chr14	121685562	121778452	Stk24	-
chr14	79612161	79647174	Zfp957	-
chr9	104190569	104240052	Acpp	-
chr4	98062516	98386294	Patj	+
chr5	131913202	133019090	Auts2	-
chr8	72816764	72826370	Ddx49	-
chr11	60351184	60372014	Alkbh5	+
chr18	31963710	32068641	Wdr33	+
chr4	140703836	140759977	Fbxo42	+
chr10	75495356	75505714	Zfp280b	+
chr11	35621882	35648030	Rars	-
chr18	21285842	21458640	Garem1	-
chr9	120213190	120383952	Myrip	+
chr6	126771880	126799162	Ndufa9	-
chr6	43253672	43259553	Nobox	-
chr5	121670227	121818586	Hectd4	+
chr11	120439412	120442938	Arhgdia	-
chr10	69559868	69655948	Ccdc6	+
chrX	3241680	30293003	Btbd35f21	-
chr14	70116785	70132377	Chmp7	-
chr5	114813580	114830514	Kctd10	-
chr7	95578782	95640082	Rab38	+
chr17	25079414	25097568	Jpt2	-
chr7	96288531	96552732	Tmem135	-
chr16	42907757	43619236	Zbtb20	+
chr4	126393246	126413513	Tfap2e	-
chr13	23634791	23635313	H2bc9	-
chr4	151671322	151681235	Icmt	+
chr18	89034560	89063599	Socs6	-
chr4	108237471	108251941	Prpf38a	-
chr1	59761651	59761714	Snord11	+
chr12	89414032	89420338	Pramel51	-
chr3	151844543	151873047	Dnajb4	-
chr5	65838082	65928388	Smim14	-
chr7	134415394	134417573	Sephs2	-
chr13	24025593	24026025	H2bc1	-
chr10	116423369	116462096	Best3	+
chr18	62663712	62708517	Fbxo38	-
chr7	30553570	30566438	Zfp84	+
chr15	84895118	84962387	Smc1b	-
chr8	74984381	74999132	Cherp	-
chr5	115177416	115223501	Git2	-
chr11	88692105	88725900	Akap1	-
chr6	101099600	101327891	Pdzrn3	-
chr7	86805081	86843031	Ticrr	+
chr11	80022552	80081409	Rhot1	+
chr5	121580541	121641406	Ptpn11	-
chr5	115018259	115063227	Fam222a	+
chr14	76245062	76248110	Tpt1	+
chr6	120413214	120433745	Il17ra	+
chr5	77694518	77712722	Rest	+
chr2	130100147	130105049	Nop56	+
chr11	102855369	102878461	Dcakd	-
chr6	136752513	136752952	H4f16	-
chr16	38497924	38522747	Timmdc1	-
chr5	72994935	73033991	Cnga1	-
chr17	32333216	32421078	Brd4	-
chr19	7349885	7416350	Mark2	-
chr14	46703701	46704632	Ubb-ps	+
chr11	53138190	53146803	Zcchc10	+
chr9	59236360	59334181	Arih1	-
chr9	106590410	106691544	Rad54l2	-
chr1	63094374	63160841	Ino80d	-
chr13	51295452	51298435	H2af-ps2	-
chr14	87055163	87541031	Diaph3	-
chr12	112531182	112615929	Cdc42bpb	-
chr14	26696144	26985672	Gm2274	+
chr8	71656557	71708097	Lzts1	-
chr2	90977516	91023204	Madd	-
chr9	28802333	29770854	Ntm	-
chr5	119010727	119215446	Med13l	+
chr6	71830631	71858756	Ptcd3	-
chr3	88639152	88714021	Gon4l	+
chr5	123237469	123271351	Anapc5	-
chr2	26766326	26768831	Rpl7a	+
chr2	166890792	166890858	Snord12	+
chr5	94806364	94813359	AA792892	+
chr6	113481675	113547014	Fancd2	+
chr4	135411985	135425814	Srsf10	+
chr8	109593299	109620448	Terf2	-
chr9	48296801	48303435	Rbm7	-
chr6	86474473	86476183	Pcbp1	-
chr3	75361414	75446445	Serpini1	+
chr5	151309629	151320734	Zar1l	-
chr6	34426355	34455136	Bpgm	+
chr2	127034121	127066189	Snrnp200	+
chr15	98734351	98748529	Lmbr1l	-
chr1	95651481	95686179	Atg4b	+
chr2	166888433	166891362	Zfas1	+
chr19	21671802	21727281	1110059E24Rik	-
chr16	36043929	36071647	Fam162a	-
chr16	14194619	14291501	Myh11	-
chr11	78380669	78510927	Nlk	-
chr9	111020614	111128172	Lrrfip2	+
chr1	93825355	94076918	Hdac4	-
chr18	76401354	76471401	Smad2	+
chr6	95067873	95079787	Kbtbd8	+
chr5	73411429	73647857	Fryl	-
chr5	135095741	135115279	Eif4h	-
chr9	78159778	78162604	Omt2a	-
chr8	113618644	113659044	Pdpr	+
chr17	28726532	28759466	Srpk1	-
chr4	88273223	88280090	Pramel32	-
chr5	77739508	77778353	Polr2b	+
chr11	106258933	106349110	Ern1	-
chr6	30589217	30595361	Cpa1	+
chr2	155949372	155969922	Nfs1	-
chr4	151307828	151356068	Dnajc11	+
chr5	31543255	31553939	Nrbp1	+
chrX	148450970	148496516	Smc1a	+
chr7	17428250	17455810	Prkd2	+
chr12	118754998	118998210	Rapgef5	+
chr6	141197789	141454461	Pde3a	+
chr18	35000242	35007117	Reep2	+
chr4	8068639	8166188	Car8	-
chr14	58417025	58423817	Sap18	+
chr4	116832237	116855229	Kif2c	-
chr5	33982703	33995223	Slbp	-
chr12	112907565	112910549	Ckb	-
chr1	183745445	183772532	Lbr	-
chr12	113066668	113146266	Ppp1r13b	-
chr11	57332166	57347319	Mfap3	+
chr9	120480633	120483770	Rpl14	+
chr14	26696146	26985659	Gm2260	+
chr4	106906118	106926138	Lrrc42	-
chr11	107340841	107359350	Psmd12	+
chr10	122429116	122513561	Mon2	-
chr5	92481170	92566751	G3bp2	-
chr4	40090297	40146042	Aco1	+
chr3	101380141	101408630	Atp1a1	-
chr5	115928018	115934493	Sirt4	-
chr18	35278565	35414429	Ctnna1	+
chr17	79049252	79135901	Strn	-
chr1	181675034	181734146	Ahctf1	-
chr8	123012765	123105283	Gse1	+
chr7	109267913	109358680	Nup98	-
chrX	3907038	30979741	Btbd35f21	+
chr7	135056030	135069352	Kat8	+
chr3	122122674	122233109	Bcar3	+
chr7	52104593	52110791	Akt1s1	+
chr19	5273920	5295457	Sf3b2	-
chr6	124662306	124666963	Phb2	+
chr2	160596182	160698726	Zhx3	-
chr11	115753908	115794806	Recql5	-
chr8	86132073	86136552	Dnajb1	+
chr6	149257935	149284185	Resf1	+
chr18	42671140	42735439	Tcerg1	+
chr5	144165498	144182955	Kdelr2	+
chrX	3241674	31752466	Btbd35f10	-
chr3	35791026	35831888	Dcun1d1	-
chr1	132335602	132359321	Cd55	-
chr12	109792929	109926725	Evl	+
chrX	157600681	157696145	Scml2	+
chr3	153969257	153993524	Lhx8	-
chr8	73988824	73989652	Mrpl34	+
chr17	23940153	23961710	Srrm2	+
chr4	132848380	132895230	Wdtc1	-
chr6	54935088	54942861	Ggct	-
chr12	17551678	17558308	Odc1	+
chr7	3596870	3612711	Cnot3	+
chr18	60720439	60732383	Rbm22	+
chr19	47806245	47810078	Sfr1	+
chr14	25267915	25306280	Polr3a	-
chr5	130357031	130363340	Chchd2	-
chr6	118333398	118369435	Bms1	-
chr12	70994091	71065072	Atl1	+
chr6	119429685	119433904	Fbxl14	+
chr17	8321444	8341111	Rnaset2a	-
chr7	134732211	134747119	Rnf40	+
chr3	101181047	101266983	Igsf3	+
chr2	17976863	18134017	Mllt10	+
chr3	96043701	96044297	H2ac19	-
chr7	73254377	73318684	Chsy1	+
chr14	46078466	46149740	Fermt2	-
chr11	58745789	58752408	Rnf187	-
chr4	128331945	128430125	Phc2	+
chr10	19868725	20001396	Map7	+
chr6	115757992	115758121	Snora7a	-
chr11	97715620	97745468	Fbxo47	-
chr15	101355456	101363251	Krt84	-
chr15	79591878	79604897	Dnal4	-
chr10	127529838	127566359	Baz2a	+
chr13	89988518	90229213	Xrcc4	-
chr9	94418282	94438500	Dipk2a	-
chr11	54863239	54891633	Ccdc69	-
chr14	56254801	56262643	Tm9sf1	-
chr10	79002989	79017873	Mier2	-
chr12	29315711	29320818	Rps7	-
chr2	93695516	93770639	Accsl	-
chrX	165758326	165808072	Gm15246	+
chr8	93352733	93578407	Chd9	+
chr2	113167892	113556924	Fmn1	+
chr10	89336253	90436045	Anks1b	+
chr7	135583290	135605187	Tial1	-
chr16	88561070	88563428	Cldn8	-
chr6	89266307	89312607	Plxna1	-
chr11	64792536	64815576	Elac2	+
chr1	189432884	190038764	Esrrg	+
chr11	78826941	78959975	Ksr1	-
chr9	21961289	21962798	Pigyl	+
chr11	3795242	3801299	Dusp18	+
chr13	44826142	45017012	Jarid2	+
chr10	39753340	39862060	Slc16a10	-
chr16	90936341	91011553	Synj1	-
chr4	123026875	123361603	Macf1	-
chrX	3241678	30293013	Btbd35f26	-
chr14	31825618	31832317	Gnl3	-
chr4	150433631	151235877	Camta1	-
chr11	86749926	86807264	Ypel2	-
chr19	7300157	7315712	Naa40	-
chr2	84890616	84913205	Tnks1bp1	+
chrX	3241680	32131700	Btbd35f23	-
chr10	79578539	79593424	Stk11	+
chr1	59969849	60042192	Fam117b	+
chr6	92119516	92134017	Mrps25	-
chr16	10959365	10993214	Litaf	-
chr7	52071739	52096173	Il4i1b	+
chr10	21893680	22093919	Raet1b	+
chr8	97387727	97400212	Dok4	-
chr7	48628299	48648749	AI987944	-
chr14	66915861	66930261	Trim35	+
chr4	40682681	40704918	Smu1	-
chr5	135565759	135614071	Mlxipl	+
chr17	68192047	68353448	Arhgap28	-
chr3	96050607	96051271	H3c14	+
chr6	145165218	145198751	Kras	-
chr12	66326503	66329441	Wdr20rt	+
chr18	77870226	77953227	8030462N17Rik	-
chr6	136350340	136364090	E330021D16Rik	-
chr2	11507065	11524826	Rbm17	-
chr2	68699497	68952340	Cers6	+
chr6	38647838	38826189	Hipk2	-
chr5	145965427	145982619	Zkscan5	+
chr8	113362434	113362498	Snord111	-
chr19	6085096	6091773	Cdca5	+
chr10	117125930	117147814	Mdm2	-
chr3	142428210	142446569	Gtf2b	+
chr11	43543507	43561510	Ttc1	-
chr1	164601915	164670687	Prrc2c	-
chr15	82639054	82742564	Tcf20	-
chr4	137818165	137857888	Kif17	+
chr15	96117952	96235894	Arid2	+
chr19	46150336	46160033	Nolc1	+
chr9	70255495	70269361	Ccnb2	-
chr4	133524943	133556797	Dhdds	-
chr16	4684069	4707693	Dnaja3	+
chr15	77770951	77787152	Foxred2	-
chr15	31520554	31531601	Cct5	-
chr7	109118356	109163473	Numa1	+
chr12	103806792	103943079	Itpk1	-
chr18	6024447	6136096	Arhgap12	-
chr5	64551498	64742725	Tbc1d1	+
chr11	117848170	117885325	Pgs1	+
chr7	88138569	88190048	Zfp592	+
chr6	142959439	143048672	C2cd5	-
chr13	13682675	13869707	Lyst	+
chr1	9657491	9690290	Mybl1	-
chr19	56861974	56896689	Ccdc186	-
chr19	47108106	47125396	Pcgf6	-
chr6	85537524	85652745	Alms1	+
chr7	126858607	126867133	Thumpd1	-
chr1	89223572	89347385	Gigyf2	+
chr9	51855254	51896843	Rdx	+
chr8	23970017	24053731	Kat6a	+
chr6	54545104	54595816	Plekha8	+
chr4	143243662	143247149	Pramel22	-
chr5	121250207	121262523	Oas1c	-
chr17	32081713	32171453	Hsf2bp	-
chr2	90780553	90859654	Celf1	+
chr13	96093559	96107797	Zbed3	+
chr11	51577164	51605455	Sar1b	+
chr18	64659309	64676169	Nars	-
chr9	98489149	98502098	Mrps22	-
chr14	22318991	22491700	Kat6b	+
chr3	103817187	104024329	Magi3	-
chr5	36833252	36928875	Tbc1d14	-
chr17	34248963	34259552	Brd2	-
chr7	25529001	25545330	Cd177	-
chr16	17840450	17891821	Dgcr2	-
chr14	102129144	102333911	Lmo7	+
chr12	89521310	89525514	Gm7104	-
chr19	10945151	10956233	Tmem109	-
chr18	6490561	6490644	Mir1893	-
chr5	21390271	21850523	Reln	-
chr15	99147642	99200913	Fmnl3	-
chr7	21196232	23963780	Gm4541	+
chr13	21923660	21924066	H4c18	-
chr9	78326260	78329531	Eef1a1	-
chr14	63763987	63798415	Fdft1	-
chr12	52844708	52930523	Hectd1	-
chr12	82961016	83101911	Pcnx	+
chr2	144091717	144091938	Snord17	-
chr5	149138985	149211480	Slc7a1	-
chr9	37223629	37240760	Robo3	-
chr11	98603098	98630320	Thra	+
chrX	133584132	133617040	Fam199x	+
chr4	133088456	133101942	Nudc	-
chr2	121318416	121332392	Mfap1a	-
chr11	75546388	75579343	Ywhae	+
chr12	117643908	117702005	Ncapg2	+
chr11	33052497	33063206	Npm1	-
chr16	18220845	18235246	Zdhhc8	-
chr9	59504382	59527179	Pkm	+
chr5	137755785	137778088	Slc12a9	-
chr3	105530177	105604299	Rap1a	-
chr9	30957141	31019433	Aplp2	-
chr1	20793048	20810393	Mcm3	-
chr6	97757051	97971352	Mitf	+
chr10	107599153	107717041	Ppp1r12a	+
chr10	41901650	41996501	Foxo3	-
chr11	78020250	78059205	Supt6	-
chr10	67558340	67741474	Arid5b	-
chr17	27792535	27848062	Pacsin1	+
chr7	22617369	23841482	Vmn1r163	+
chr8	59029950	59072736	Fbxo8	+
chr12	88790859	88813249	Snw1	-
chr10	107934705	108448031	Syt1	-
chr19	8797976	8800816	Snhg1	+
chr9	50924105	50928028	Btg4	+
chr17	56753721	56766326	Lonp1	-
chr7	54144319	54175339	Tsg101	-
chr13	113254277	113297068	Il6st	+
chrX	3410685	30247432	Btbd35f26	+
chr14	21203859	21208132	Dnajc9	-
chr14	73909855	73918352	Med4	+
chr18	67776617	67801009	Cep76	-
chr18	24738381	24762318	Slc39a6	-
chr9	54711561	54760341	Ireb2	+
chr17	29686746	29743753	Tbc1d22b	+
chr5	74396061	74464436	Usp46	-
chr4	116309114	116324279	Akr1a1	-
chr2	69735302	69862067	Ubr3	+
chr9	48793489	48850622	Usp28	+
chr17	65605344	65890122	Tmem232	-
chr15	78258993	78269733	Kctd17	+
chr7	24086210	24147296	Nlrp4e	+
chr9	44142797	44144156	H2ax	+
chr7	21003290	23199525	Vmn1r100	+
chr6	92136705	92164864	Rbsn	-
chr7	88491911	88599644	Cpeb1	-
chr10	36694349	36721694	Hdac2	+
chr5	125048757	125077658	Tctn2	+
chr3	142453865	142544968	Pkn2	-
chr15	103144325	103170517	Zfp385a	-
chr17	34784090	34792019	Atf6b	+
chr18	34380637	34481844	Apc	+
chr4	117880817	117964002	Ptprf	-
chr16	22985924	23029174	Kng2	-
chr17	56125933	56136304	Fsd1	+
chr14	47917948	47942881	Mapk1ip1l	+
chr4	85699818	86074286	Adamtsl1	+
chr9	109041967	109064536	Fbxw21	-
chr10	74523640	74647668	Bcr	+
chr10	80616715	80630465	Pias4	-
chrX	5891171	5897842	Bmp15	-
chr5	95417718	95455644	Gm6367	+
chr11	108781662	108812095	Axin2	+
chr11	86397359	86497338	Vmp1	-
chr19	29326292	29387582	Jak2	+
chr17	27993451	28036985	Uhrf1bp1	+
chr5	125205454	125314678	Dnah10	+
chr3	96050622	96051271	H3c15	+
chr12	103707343	103736117	Golga5	+
chr15	100520345	100559807	Galnt6	-
chr6	40392861	40416814	Wee2	+
chr3	20021968	20055015	Gyg	-
chr12	56256299	56380318	Srp54c	+
chr1	137278888	137327076	Ipo9	-
chr7	51502091	51507689	2410002F23Rik	+
chr14	79826317	79830845	Kbtbd7	+
chr18	35721811	35751699	Matr3	+
chr5	144578660	144663586	Eif2ak1	+
chr15	82064205	82075177	Cenpm	-
chr7	52690208	52711987	Gys1	+
chr10	62206675	62255116	Ccar1	-
chr18	42804860	43219125	Ppp2r2b	-
chr11	85699868	85729599	Tbx4	+
chr7	27320041	27359165	Nlrp9a	+
chr15	7823054	8049209	Wdr70	-
chr9	85580966	85642941	Ibtk	-
chr7	25421588	25426137	Lypd3	+
chr19	37450871	37496353	Kif11	+
chr16	38445478	38452769	Adprh	-
chr10	120218156	120336027	Msrb3	-
chr17	71532871	71599158	Lpin2	+
chr11	43233745	43239753	Pttg1	-
chr3	51028368	51055576	Noct	+
chr6	34253929	34267489	Akr1b3	-
chr1	193175859	193220920	Ppp2r5a	-
chr3	116372386	116415198	Slc35a3	-
chr11	77590736	77679490	Myo18a	+
chr8	108048360	108089964	Atp6v0d1	-
chr5	116295664	116456350	Cit	+
chr2	129997371	130005100	Snrpb	-
chr14	56178865	56188902	Dcaf11	+
chr19	12838017	12870613	Gm44505	-
chr2	144075858	144096638	Snx5	-
chr2	164286470	164291010	Sys1	+
chr7	138703883	138715406	Bub3	+
chr10	75931646	75978604	Mcm3ap	+
chr6	115894948	115900260	H1f8	+
chr13	69636836	69672742	Tent4a	-
chr4	117507862	117541910	Slc6a9	+
chr7	63305524	63487168	Herc2	+
chr3	96361879	96365780	Txnip	+
chr11	6005694	6100454	Nudcd3	-
chr4	124479792	124527044	Mtf1	+
chr15	101346118	101521940	Krt85	-
chr17	24806631	24818968	Zfp598	+
chr16	96213698	96304035	Brwd1	-
chr5	37357342	37380221	Wfs1	-
chr13	9093126	9173697	Larp4b	+
chr1	39957757	40083155	Map4k4	+
chr12	31758832	31764805	Fam110c	+
chr8	91045242	91118786	Nkd1	+
chr2	27370666	27392055	Wdr5	+
chr4	133234922	133312684	Arid1a	-
chr1	21339757	21342280	Khdc1a	+
chr15	51794149	51823306	Rad21	-
chr13	21271799	21286592	Trim27	+
chr2	121020570	121097143	Trp53bp1	-
chr11	117710550	117717057	Birc5	+
chr12	25257151	25302256	Grhl1	+
chr15	76366157	76369176	Fbxl6	-
chr9	121206619	121384036	Trak1	+
chr2	155645572	155652661	Eif6	-
chrX	3241669	30293031	Btbd35f16	-
chr3	129685676	129763825	Sec24b	-
chr4	124707257	124732626	Gnl2	+
chrX	97821403	97922610	Kif4	+
chr9	48863685	48886878	Zw10	+
chr18	80930879	81130797	Atp9b	-
chr4	134081469	134091302	Mtfr1l	-
chr9	72892616	72945421	Rab27a	+
chr17	5841323	5931956	Snx9	+
chr10	5987069	6080212	Akap12	-
chr19	24550268	24551964	Fam122a	-
chr18	50139080	50252883	Tnfaip8	+
chr1	123327643	123403037	Ccdc93	+
chr9	40609358	40613285	Hspa8	+
chr11	19962306	20012954	Actr2	-
chr7	21119185	23308909	Vmn1r152	+
chr4	139178808	139205606	Aldh4a1	+
chr5	136384248	136410511	Ywhag	-
chr8	122604994	122625372	Zdhhc7	-
chr19	47142237	47157969	Taf5	+
chr8	28234303	28239104	Brf2	-
chr2	35169509	35192529	Stom	-
chr11	74879408	115384530	Mir684-1	-
chr19	16689855	16855423	Vps13a	-
chr12	21329369	21379493	Adam17	-
chr8	97969995	98012720	Csnk2a2	-
chr13	70727566	70776512	Ice1	-
chr16	92058566	92087718	Slc5a3	+
chr4	138446978	138469883	Otud3	-
chr10	92147489	92185163	Nedd1	-
chr11	78317014	78318584	Sebox	+
chr1	21358411	21359824	Khdc1c	+
chr14	30822185	30853652	Chdh	+
chr9	77929305	77956872	Fbxo9	-
chr4	154448217	154460462	Rer1	-
chr5	135852009	135870416	Pom121	-
chr4	143747458	143752554	Oog3	-
chr16	33954867	33967124	Umps	-
chr17	53814111	53828640	Sgo1	-
chr1	193645351	193656928	Nek2	+
chr10	110910282	110935206	Nap1l1	+
chr2	80478968	80500228	Nup35	+
chr14	76814767	76907572	Tsc22d1	+
chr7	134615127	134620272	Prr14	+
chr9	102488907	102528454	Cep63	-
chr5	92377867	92392094	Rchy1	-
chr1	44163390	44175618	Poglut2	-
chr11	98629245	98636691	Nr1d1	-
chr1	84717763	84835879	Trip12	-
chr14	73762032	73785096	Itm2b	-
chr10	80532827	80545105	Thop1	+
chr8	112302482	112388109	Ap1g1	+
chr18	31948778	31956363	Polr2d	+
chr13	34166146	34169877	Tubb2a	-
chr3	26996143	27052800	Ect2	-
chr2	178145910	178149168	Ppp1r3d	-
chr17	74927634	75102696	Birc6	+
chr11	72989004	72990544	Emc6	-
chr18	32996878	33026074	Wdr36	+
chr11	31770939	31835635	Cpeb4	+
chr5	134965252	135028304	Clip2	-
chr11	69480437	69485925	Eif4a1	-
chr3	123071212	123088908	Mettl14	-
chr4	12016516	12023418	Rbm12b2	+
chr19	24047239	24105509	Fam189a2	-
chr16	89787355	89974944	Tiam1	-
chr5	100871055	100929658	Lin54	-
chr1	158358238	158404459	Soat1	-
chr8	87493520	87498709	Prdx2	+
chr5	141096530	141124985	Ttyh3	-
chr17	8503952	8520307	Sft2d1	+
chr1	99602619	99666669	Ppip5k2	-
chr17	29751733	29842924	Gm28043	+
chr13	59873236	59924508	Tut7	-
chr3	90097102	90167325	Gatad2b	+
chr1	134252891	134287963	Tmcc2	-
chr8	48911435	49075898	Wwc2	-
chr13	21842013	21842422	H4c12	-
chr18	35716683	35716881	Snora74a	+
chr2	35035724	35056640	Rab14	-
chr5	116098183	116181630	Bicdl1	-
chr1	91351385	91791857	Agap1	+
chr12	3806979	3914443	Dnmt3a	+
chr11	21456694	21471937	Mdh1	-
chr7	27220131	27261161	Nlrp4a	+
chr11	83286609	83320245	Taf15	+
chr11	106124484	106134286	Smarcd2	-
chr3	40603872	40620805	Plk4	+
chr6	8580526	8728484	Ica1	-
chr14	67604076	67627714	Bnip3l	-
chr5	45400409	45815639	D5Ertd615e	-
chr7	52382287	52382361	Mir5121	-
chr2	79475581	79513121	Itprid2	+
chr6	63205999	64654315	Grid2	+
chr7	150699483	150735025	Nap1l4	-
chr16	87455229	87483758	Usp16	+
chr19	6363689	6378038	Sf1	+
chr3	40870247	40886968	Pgrmc2	-
chr10	79855283	79862276	Mbd3	-
chr4	132765254	132768451	Gpr3	-
chr6	87792608	87801100	Cnbp	-
chr12	81268528	81361350	Actn1	-
chr12	25659796	25744562	Kidins220	+
chr3	100275458	100293115	Tent5c	-
chr14	79734313	79790475	Naa16	-
chr2	84499235	84508938	Btbd18	+
chr8	114435906	114457713	Tmem231	-
chr11	87793026	87811800	Dynll2	-
chr9	74800686	74880275	Fam214a	+
chr7	21254266	24003274	Vmn1r137	+
chr12	60196577	60291207	Mia2	+
chr3	54916029	54941254	Spg20	+
chrX	5658335	5660538	Ezhip	-
chr16	28826261	28929784	Mb21d2	-
chr10	75108854	75227102	Cabin1	-
chr5	90656190	90795211	Ankrd17	-
chr18	10064398	10181790	Rock1	-
chr15	10376517	10400271	Dnajc21	-
chr2	32502114	32538189	Eng	+
chr2	181336023	181390366	Prpf6	+
chr12	33063653	33067808	Ccdc71l	+
chr11	88825972	88828245	Elobl	-
chr4	116944067	117169657	Rnf220	-
chr6	99575130	99616765	Eif4e3	-
chr2	4911769	4933837	Mcm10	-
chr9	82759765	82869096	Phip	-
chr9	103207656	103252757	Topbp1	+
chr13	86184402	86186400	Cox7c	-
chr18	35713063	35717970	Snhg4	+
chr18	34569076	34602442	Pkd2l2	+
chr6	145123391	145159490	Casc1	-
chr10	84594444	84647799	Cry1	-
chr5	72049159	72540811	Gabrb1	+
chr9	99378809	99469318	Armc8	-
chr7	71900981	72301414	Fam189a1	-
chr9	108393006	108404668	Usp19	+
chr7	30971952	30980172	Capns1	-
chr9	51647597	51683990	Arhgap20os	-
chr2	9836178	9970236	Taf3	-
chr17	25702837	25707631	Sox8	-
chr9	86474969	86589947	Me1	-
chr7	108257288	108432919	Fchsd2	+
chr13	3565280	3610354	Tasor2	-
chr13	112215887	112280335	Gpbp1	-
chr3	32428403	32478147	Mfn1	+
chr5	124027802	124134370	Clip1	-
chr11	29999394	30119772	Sptbn1	-
chr5	92566963	92631821	Uso1	+
chr9	7848700	7873170	Birc3	-
chr9	88415890	88417735	Snhg5	-
chr16	4765460	4790292	Cdip1	-
chr10	77068841	77081076	Sumo3	+
chr1	130260283	130313993	Dars	-
chr11	20991326	21050330	Peli1	+
chr5	124148310	124171053	Zcchc8	-
chr6	115755531	115758761	Rpl32	-
chr3	129380494	129458240	Egf	-
chr4	128670467	128688773	Ak2	+
chr6	56664898	56711905	Avl9	+
chrX	91612462	91643541	Apoo-ps	+
chr7	54245765	54263784	Spty2d1	-
chr1	121441609	121545577	Epb41l5	-
chr17	80637643	80689816	Dhx57	-
chr8	125935452	125945915	Tubb3	+
chr1	43104044	43155473	Tgfbrap1	-
chr12	56225514	56318133	Fam177a	+
chr11	60551710	60590867	Top3a	-
chr19	46227047	46361000	Gbf1	+
chr8	42076265	42219080	Mtus1	-
chr7	35021725	35098566	Garre1	-
chr1	162938922	162964980	Zbtb37	-
chr5	23344761	23349963	Tomm7	-
chr8	67536874	67542587	Trim61	-
chr8	108222054	108225128	Acd	-
chr7	52381716	52381805	Snord35a	-
chr4	138936573	139045447	Ubr4	+
chr6	137425765	137597806	Eps8	-
chr7	54223079	54231281	C86187	-
chr8	48794697	48799285	Cdkn2aip	-
chr17	46394799	46419975	Tjap1	-
chr17	74738326	74790456	Spast	+
chr13	94827750	94965364	Lhfpl2	+
chr15	36079814	36094616	Fbxo43	-
chr15	12289465	12669647	Pdzd2	-
chr9	31193776	31228921	Nfrkb	+
chr10	75233977	75236119	Ddt	-
chr11	31565149	31571862	Bod1	-
chr1	136242672	136258583	Tmem183a	-
chr13	113778009	113780986	Ccno	+
chr3	107466037	107499478	Ahcyl1	-
chr2	181125590	181194131	Zbtb46	-
chr3	108374616	108384986	Taf13	+
chr2	91366918	91460822	Ckap5	+
chr17	51875511	51972615	Satb1	-
chr5	77017723	77075491	Cep135	+
chr8	59961498	59966657	Sap30	-
chr3	68808659	68838546	Smc4	+
chr4	126430798	126546938	AU040320	+
chr11	75492760	75521930	Crk	+
chr1	135142673	135200012	Plekha6	+
chr16	29579419	29654688	Opa1	+
chr11	6191599	6259097	Ogdh	+
chr9	20871957	20896452	Gm38431	-
chr11	77994436	77997086	Rpl23a	-
chr4	140283269	140298558	Padi6	-
chr7	13911015	13946017	Pla2g4c	+
chr18	44584713	44971836	Mcc	-
chr16	93583705	93604060	Setd4	-
chr13	100191418	100286557	Map1b	-
chr9	54212964	54349433	Dmxl2	-
chr4	132409978	132440373	Stx12	-
chr3	27837601	28032284	Pld1	+
chr8	54672220	54724419	Neil3	-
chr1	133859491	133879549	Slc45a3	+
chr11	53246787	53251404	Gdf9	+
chr11	34622686	34647143	Spdl1	-
chr8	87784283	87823416	Vps35	-
chr4	141239477	141279334	Ddi2	-
chr5	94495479	96165192	Pramel37	-
chr10	75356142	75358686	Derl3	+
chr4	116393559	116476853	Tesk2	+
chr12	4883619	4914359	Ubxn2a	-
chr15	81871774	81878028	Snu13	-
chr2	38578893	38781981	Nr6a1	-
chr3	122636518	122687365	Usp53	-
chr11	51912325	51936251	Ppp2ca	+
chr11	70353565	70371612	Pld2	+
chr2	84528076	84555321	Zdhhc5	-
chr10	14375138	14425295	Vta1	-
chr8	67505549	67511543	Trim75	-
chr13	52599743	52626205	Diras2	-
chr2	118423946	118467328	Bub1b	+
chr11	102889856	102930222	Nmt1	+
chr14	58196357	58284075	Xpo4	-
chr12	73312735	73510041	Rtn1	-
chr16	33969158	34514113	Kalrn	-
chr13	70142927	70167226	1700084F23Rik	-
chr4	131776939	131817464	Gmeb1	-
chr15	77591014	77672605	Myh9	-
chr17	42929899	43013373	Cd2ap	-
chr15	37853707	37890810	Rrm2b	-
chr12	76731911	76732736	Rplp2-ps1	-
chr11	68634945	68666637	Ndel1	-
chr15	73407853	73455174	Slc45a4	-
chr6	124908470	124915530	Cops7a	-
chr14	32893702	32898878	Dph3	-
chr5	31388478	31410617	Slc30a3	-
chr15	100471512	100499934	Bin2	-
chr2	143773130	143836999	Rrbp1	-
chr2	135906823	136213703	Pak7	-
chr11	54184153	54240292	Meikin	+
chr5	5664828	5694568	Steap2	-
chr11	77029926	77273721	Ssh2	+
chr3	95127446	95161124	Setdb1	-
chr14	66149282	66211949	Elp3	-
chr18	46892070	46901233	Atg12	-
chr5	72904542	72950884	Nfxl1	-
chr9	110235791	110287453	Scap	+
chr4	116273656	116300556	Nasp	-
chr11	113559484	113571331	Cpsf4l	-
chr8	13159160	13175338	Lamp1	+
chr11	103225588	103274019	Plekhm1	-
chr13	42147389	42280395	Hivep1	+
chr10	82296695	82360469	Txnrd1	+
chr3	14578670	14606309	E2f5	+
chr7	25076064	25084568	Zfp61	-
chr6	120616331	120721209	Cecr2	+
chr8	59990639	59994796	Hmgb2	+
chr13	47180135	47201589	Dek	-
chr8	9977716	9992154	Abhd13	+
chr12	87702066	87862578	Esrrb	+
chr3	33919000	33968266	Fxr1	+
chrX	159198303	159217022	Rbbp7	+
chr8	42325112	42419441	Pcm1	+
chr5	149683159	149740223	Katnal1	-
chr11	113522632	113545465	Fam104a	-
chr10	118635867	118677111	Cand1	-
chr9	51917675	51976511	Zc3h12c	-
chr11	63776128	63892974	Cox10	-
chr19	9946784	9973979	Incenp	-
chr5	136455974	136464494	Zp3	+
chr18	75160130	75163035	Rpl17	+
chr13	3537320	3565507	Gdi2	+
chr3	96049419	96049975	H2ac18	+
chr17	7183208	7202542	Rnaset2b	+
chr8	34893115	35040335	Rbpms	-
chr14	122506303	122558825	Tm9sf2	+
chr11	77996560	77996615	Snord42b	-
chr9	62267298	62384851	Coro2b	-
chr8	109459639	109538132	Sntb2	+
chr5	100790667	100845253	Sec31a	-
chr7	149067484	149088366	Tollip	-
chr10	58909731	59079440	Mcu	-
chr2	163820932	163844323	Ywhab	+
chr7	120459157	120512853	Btbd10	-
chr4	129992626	130037239	Zcchc17	-
chr11	86940576	87064362	Trim37	+
chr17	8321455	8340697	Rnaset2b	-
chr2	26775560	26789031	Surf4	-
chr9	21711935	21722627	Rab3d	-
chr2	64926395	65076848	Cobll1	-
chr16	5013994	5050003	Glyr1	-
chr11	94152386	94183277	Luc7l3	-
chr11	60040215	60166407	Tom1l2	-
chr13	38694570	38726961	Bloc1s5	-
chr4	41238332	41261934	Dcaf12	-
chr12	102277618	102321912	Ppp4r3a	-
chr4	150377763	150418774	Per3	-
chr8	72315061	72331647	Atp13a1	+
chr14	64055230	64084339	Fam167a	+
