# Supplementary material for: Selective Translation of Maternal mRNA by eIF4E1B Controls Oocyte to Embryo Transition
Source: Adv Sci (Weinh). 2023 Feb 8;10(11):2205500. doi: 10.1002/advs.202205500 (PMC10104655; doi:10.1002/advs.202205500)
Supplement: Supplementary file 3 — Supplemental Table 2 [file ADVS-10-2205500-s007.xlsx]

## Sheet: Sheet1
Goterm	count(4E1B_specific)	Pvalue(4E1B_specific)	count(4E_specific)	Pvalue(4E_specific)	count(4E_overlap)	Pvalue(4E_overlap)
GOTERM_BP_DIRECT|GO:0000122~negative regulation of transcription from RNA polymerase II promoter	76	1.53325e-06	NA	NA	66	2.21034e-05
GOTERM_BP_DIRECT|GO:0001833~inner cell mass cell proliferation	5	0.00265384	NA	NA	NA	NA
GOTERM_BP_DIRECT|GO:0006366~transcription from RNA polymerase II promoter	25	0.000205281	NA	NA	NA	NA
GOTERM_BP_DIRECT|GO:0006397~mRNA processing	31	4.08355e-08	NA	NA	16	0.0290715
GOTERM_BP_DIRECT|GO:0006897~endocytosis	24	5.01445e-05	NA	NA	NA	NA
GOTERM_BP_DIRECT|GO:0006914~autophagy	18	0.000374958	NA	NA	NA	NA
GOTERM_BP_DIRECT|GO:0016574~histone ubiquitination	4	0.00816535	NA	NA	NA	NA
GOTERM_BP_DIRECT|GO:0040029~regulation of gene expression, epigenetic	8	0.000100796	NA	NA	NA	NA
GOTERM_BP_DIRECT|GO:0043967~histone H4 acetylation	8	0.00335378	NA	NA	NA	NA
GOTERM_BP_DIRECT|GO:0051321~meiotic cell cycle	NA	NA	8	0.0356057	8	0.0345534
GOTERM_BP_DIRECT|GO:0060968~regulation of gene silencing	5	0.000972848	NA	NA	NA	NA
GOTERM_CC_DIRECT|GO:0000502~proteasome complex	10	0.000650575	NA	NA	6	0.0625174
GOTERM_CC_DIRECT|GO:0000776~kinetochore	20	4.28038e-05	18	0.000115334	19	2.63241e-05
GOTERM_CC_DIRECT|GO:0000785~chromatin	72	0.000115963	NA	NA	56	0.00967765
GOTERM_CC_DIRECT|GO:0000932~P-body	13	0.000873283	NA	NA	15	1.55287e-05
GOTERM_CC_DIRECT|GO:0005635~nuclear envelope	21	0.00027271	NA	NA	21	4.8694e-05
GOTERM_CC_DIRECT|GO:0005776~autophagosome	9	0.014576	NA	NA	NA	NA
GOTERM_CC_DIRECT|GO:0031901~early endosome membrane	18	0.00267255	NA	NA	NA	NA
GOTERM_CC_DIRECT|GO:0032993~protein-DNA complex	7	0.0130723	NA	NA	NA	NA
GOTERM_CC_DIRECT|GO:0035098~ESC/E(Z) complex	4	0.0128222	NA	NA	NA	NA
GOTERM_CC_DIRECT|GO:0036064~ciliary basal body	17	0.00232759	NA	NA	NA	NA
GOTERM_CC_DIRECT|GO:0090575~RNA polymerase II transcription factor complex	17	5.80469e-05	NA	NA	NA	NA
GOTERM_MF_DIRECT|GO:0000987~core promoter proximal region sequence-specific DNA binding	7	0.0489663	NA	NA	NA	NA
GOTERM_MF_DIRECT|GO:0001222~transcription corepressor binding	11	2.8762e-05	NA	NA	NA	NA
GOTERM_MF_DIRECT|GO:0003682~chromatin binding	45	5.49969e-06	28	0.0303243	49	3.63305e-09
GOTERM_MF_DIRECT|GO:0003723~RNA binding	151	1.83561e-21	135	6.06644e-21	144	1.17365e-23
GOTERM_MF_DIRECT|GO:0008013~beta-catenin binding	13	0.000813774	NA	NA	9	0.029538
GOTERM_MF_DIRECT|GO:0019901~protein kinase binding	44	9.6363e-05	NA	NA	38	0.000496555
GOTERM_MF_DIRECT|GO:0031593~polyubiquitin binding	8	0.000754048	NA	NA	NA	NA
GOTERM_MF_DIRECT|GO:0035198~miRNA binding	7	0.00627837	NA	NA	NA	NA
GOTERM_MF_DIRECT|GO:0042826~histone deacetylase binding	16	0.00106755	NA	NA	11	0.0423479
GOTERM_MF_DIRECT|GO:0046332~SMAD binding	10	0.000460571	NA	NA	NA	NA
GOTERM_MF_DIRECT|GO:0051020~GTPase binding	11	4.3818e-06	NA	NA	NA	NA
