# Supplementary material for: Selective Translation of Maternal mRNA by eIF4E1B Controls Oocyte to Embryo Transition
Source: Adv Sci (Weinh). 2023 Feb 8;10(11):2205500. doi: 10.1002/advs.202205500 (PMC10104655; doi:10.1002/advs.202205500)
Supplement: Supplementary file 4 — Supplemental Table 5 [file ADVS-10-2205500-s004.xlsx]

## Sheet:  Iinterpro domain analysis
Category	Term	Count	%	PValue	Genes	List Total	Pop Hits	Pop Total	Fold Enrichment	Bonferroni	Benjamini	FDR
INTERPRO	IPR000504:RNA recognition motif domain	9	7.37705	6.44395e-05	CPSF7, HNRNPDL, TRA2B, RALY, IGF2BP3, PABPC1L, SNHG4, SRSF7, EIF3B	120	237	20908	6.61646	0.0207257	0.0209428	0.0209428
INTERPRO	IPR012677:Nucleotide-binding, alpha-beta plait	9	7.37705	0.000171324	CPSF7, HNRNPDL, TRA2B, RALY, IGF2BP3, PABPC1L, SNHG4, SRSF7, EIF3B	120	273	20908	5.74396	0.0541629	0.0278401	0.0278401
INTERPRO	IPR012340:Nucleic acid-binding, OB-fold	4	3.27869	0.0151919	DARS, LIG3, IGF2BP3, RPS23	120	91	20908	7.65861	0.993093	0.788293	0.788293
INTERPRO	IPR025750:Requiem/DPF N-terminal domain	2	1.63934	0.0169786	DPF2, DPF3	120	3	20908	116.156	0.996172	0.788293	0.788293
INTERPRO	IPR001510:Zinc finger, PARP-type	2	1.63934	0.0169786	PARP1, LIG3	120	3	20908	116.156	0.996172	0.788293	0.788293
INTERPRO	IPR019835:SWIB domain	2	1.63934	0.0169786	SMARCD1, SMARCD3	120	3	20908	116.156	0.996172	0.788293	0.788293
INTERPRO	IPR006628:PUR-alpha/beta/gamma, DNA/RNA-binding	2	1.63934	0.0169786	PURB, PURA	120	3	20908	116.156	0.996172	0.788293	0.788293
INTERPRO	IPR012724:Chaperone DnaJ	2	1.63934	0.0225744	DNAJA3, DNAJA2	120	4	20908	87.1167	0.999401	0.917084	0.917084
INTERPRO	IPR001305:Heat shock protein DnaJ, cysteine-rich domain	2	1.63934	0.0281386	DNAJA3, DNAJA2	120	5	20908	69.6933	0.999906	1	1
INTERPRO	IPR003121:SWIB/MDM2 domain	2	1.63934	0.0336713	SMARCD1, SMARCD3	120	6	20908	58.0778	0.999985	1	1
INTERPRO	IPR027417:P-loop containing nucleoside triphosphate hydrolase	11	9.01639	0.0383315	EFTUD2, EIF4A2, ATP6V1A, CDC42, RFC4, HNRNPUL1, NAV1, DHX29, SEPTIN7, ABCF1, TUFM	120	925	20908	2.07196	0.999997	1	1
INTERPRO	IPR009071:High mobility group (HMG) box domain	3	2.45902	0.0392191	SMARCE1, TOX4, SSRP1	120	55	20908	9.50364	0.999998	1	1
INTERPRO	IPR015943:WD40/YVTN repeat-like-containing domain	6	4.91803	0.0479424	DDB1, WDR37, RBBP5, WDR5, RBBP7, EIF3B	120	346	20908	3.02139	1	1	1
INTERPRO	IPR008971:HSP40/DnaJ peptide-binding	2	1.63934	0.0500829	DNAJA3, DNAJA2	120	9	20908	38.7185	1	1	1
INTERPRO	IPR002939:Chaperone DnaJ, C-terminal	2	1.63934	0.0500829	DNAJA3, DNAJA2	120	9	20908	38.7185	1	1	1
INTERPRO	IPR000626:Ubiquitin	3	2.45902	0.0529682	BAG6, SF3A1, FAU	120	65	20908	8.04154	1	1	1
INTERPRO	IPR013809:Epsin-like, N-terminal	2	1.63934	0.0554918	EPN3, HIP1	120	10	20908	34.8467	1	1	1
INTERPRO	IPR023213:Chloramphenicol acetyltransferase-like domain	2	1.63934	0.0608702	CPT1A, DLAT	120	11	20908	31.6788	1	1	1
INTERPRO	IPR004038:Ribosomal protein L7Ae/L30e/S12e/Gadd45	2	1.63934	0.0662181	RPL30, SNU13	120	12	20908	29.0389	1	1	1
INTERPRO	IPR004161:Translation elongation factor EFTu/EF1A, domain 2	2	1.63934	0.0715359	EFTUD2, TUFM	120	13	20908	26.8051	1	1	1
INTERPRO	IPR019954:Ubiquitin conserved site	2	1.63934	0.0873097	BAG6, FAU	120	16	20908	21.7792	1	1	1
INTERPRO	IPR020472:G-protein beta WD-40 repeat	3	2.45902	0.0966976	WDR37, WDR5, RBBP7	120	92	20908	5.68152	1	1	1
