# Supplementary material for: Selective Translation of Maternal mRNA by eIF4E1B Controls Oocyte to Embryo Transition
Source: Adv Sci (Weinh). 2023 Feb 8;10(11):2205500. doi: 10.1002/advs.202205500 (PMC10104655; doi:10.1002/advs.202205500)
Supplement: Supplementary file 5 — Supplemental Table 6 [file ADVS-10-2205500-s003.xlsx]

## Sheet: elongated_polyA_length
Gene name	polyA length in GV(nt)	polyA length in MII(nt)
3110009E18Rik	41.39	84.99
4933427D06Rik	28.81	39.9
7420426K07Rik	46.99	76.95
Abhd13	51.17	78.23
Abhd16a	69.72	95.03
Abhd4	57.14	61.08
Abl1	58.2	94.03
Ablim2	51.85	104.96
Acat1	51.7	61.91
Accsl	52.82	117.59
Acsl3	37.23	64.95
Actr3	61.08	85.81
Adar	65.84	69.94
Adk	46.38	60.12
Amfr	50.35	77.14
Angel1	70.75	100.9
Anp32b	58.21	84.46
Anxa7	60.38	173.38
Arcn1	50.19	78.86
Arfip1	42.96	69.91
Arhgap20os	45.22	61.34
Arhgef1	40.12	100.93
Arid1a	41.19	93.49
Arih1	57.73	398.05
Arl8b	59.36	92.48
Arpc4	72.84	79.48
Arrdc2	49.97	57.79
Astl	50.03	61.53
Atad1	38.28	109.07
Atg16l1	59.79	129.28
Atl2	30.57	49.2
Atp1b3	57.2	104.07
Atp5b	66.59	71.34
Atp6ap1	0	91.87
Atp6v1a	0	101.59
AU022751	31.16	57.05
Auh	51.9	89.94
Azin1	44.83	130.53
B4galt6	45.95	84.19
Baiap2l1	35.79	51.62
Banp	47.15	48.61
Bcat2	0	31.88
Bcl2l10	31.55	118.56
Bcl7c	39.13	79.94
Bfar	48.81	51.53
Bin2	62.27	111.56
Blcap	61.22	227.55
Bod1	44.19	117.3
Bod1l	26.95	141.31
Bpgm	55.78	135.88
Brdt	51.98	63.53
Bri3	49.84	62.21
Brix1	56.67	81.71
Btbd10	54.73	85.24
Btg4	29.26	52.39
Bub1b	42.72	88.42
C86187	23.19	62.38
C87499	65.68	81.3
Canx	53.31	74.41
Carmil1	33.55	107.49
Cbx1	46.67	56.72
Ccdc117	67.88	78.2
Ccdc14	46.87	114.19
Ccdc6	61.38	82.34
Ccdc69	41.43	117.29
Ccnb1	45.5	100.48
Ccndbp1	47.27	97.11
Ccnl2	42.73	127.99
Cct7	0	94.97
Cd164	76.07	124.15
Cd55	35.47	103.96
Cdc20	52.07	175.51
Cdc42bpb	52.09	88.08
Cdc42se2	55.77	107.65
Cdca8	38.81	129.38
Cdh1	49.1	62.28
Cdk2ap2	60.21	92.84
Celf2	37.31	47.3
Cenpn	57.96	177.86
Cep120	49.76	84.42
Cep85	0	41.09
Cers5	44.95	247.75
Chsy1	38.63	69.42
Ciapin1	41.62	89.8
Cks1b	40.54	94.53
Clk1	37.68	54.28
Cnbp	54.28	128.82
Cnn3	52.73	65.23
Cnot3	51.63	71.12
Cnot6l	40.3	80.26
Cobll1	56.68	70.99
Commd2	66.91	74.05
Cop1	36.22	83.88
Copa	55.04	58.13
Cox6a1	0	60.09
Cox6b2	0	64.26
Cox6c	0	25.61
Cox8a	0	54.01
Cpa1	52.56	130.48
Cpb2	0	48
Crabp2	37.38	59.41
Creb3l4	54.67	56.6
Crnkl1	41.19	60.92
Cry1	53.6	71.85
Cs	48.29	51.55
Csnk1e	60.79	70.46
Ctbp2	30.03	63.25
Ctnnb1	49.18	54.81
Ctps	53.8	104.72
Cul1	56.74	78.02
Cul4b	43.11	72.06
Cxxc1	46.35	92.97
D6Ertd527e	41.87	197.61
Dbf4	35.99	90.89
Dbi	53.99	76.77
Dcaf12	60.18	60.67
Dclk2	60.79	65.67
Dclre1a	58.54	92.62
Dcp1a	38.3	90.43
Dda1	49.08	62.51
Ddb1	69.29	149.79
Ddit4	47.36	93.49
Ddx3x	53.78	82.79
Ddx5	43.44	93.46
Diaph1	45.39	57.64
Dnaaf5	34.47	104.74
Dnajb4	32.13	93.6
Dnajc8	47.74	66.97
Dnal4	34.75	94.38
Dnmt1	59.74	81.41
Dock7	37.5	175.1
Dtx2	77.23	96.77
Dusp1	43.09	69.5
Dusp14	49.19	89.89
Dynll2	63.73	92.51
E2f5	69.55	114.11
E330021D16Rik	30.87	94.16
E330034G19Rik	43.29	117.73
Edc4	48.36	73.31
Edrf1	48.46	56.39
Eed	25.12	53.52
Ehbp1	69.21	80.62
Ei24	49.91	93.38
Eif1	49.46	51.71
Eif2b1	50.02	89.52
Eif4g2	65.38	220.67
Elovl5	50.55	68.87
Eny2	52.01	80.3
Ep400	57.88	65.23
Epb41l2	50.6	81.61
Epn2	42.5	54.17
Erg28	34.46	58.6
Ermp1	63.66	80.92
Esrp1	62.28	91.41
Evi5	61.69	156.66
Ext1	48.36	84.63
Ezh2	50.8	81.34
Fam104a	44.36	76.89
Fam118a	50.82	76.89
Fam131a	37.62	62.21
Fam220a	53.57	75.47
Fam53c	53.25	76.11
Fam69b	58.16	138.47
Fam90a1a	52.16	57.64
Fbxl6	38.47	102.2
Fhod3	57.02	152.18
Fkbp1a	57.08	112.5
Fmn2	43.36	91.89
Fpgs	34.91	78.67
Fyn	44.25	92.42
Gar1	37.79	74.77
Gatad2a	62.85	73.5
Gatad2b	35.32	72.46
Gch1	67.82	103.17
Gdf9	64.45	97.54
Gdpd1	50.84	106.96
Ggct	63.28	91.39
Ghitm	59.89	92.51
Gm1070	58.73	96.83
Gm11545	50.03	120.23
Gm1965	48.98	98.85
Gmds	53.78	74.58
Gng5-ps	0	47.56
Golga2	66.25	75.96
Golph3	37.42	70.12
Gorasp2	52.02	88.67
Gtpbp10	22.91	48.1
H1foo	60.08	154.31
H2afx	26.7	72.11
H3f3b	36.7	47.84
Haus4	81.04	166.76
Helq	30.25	67.11
Herpud2	41.06	132.44
Hhex	62.07	76.52
Hif1a	39.43	69.35
Hirip3	53.91	109.08
Hmces	58.53	71.97
Hmg20b	51.87	129.13
Hnrnpc	39.06	98.3
Hnrnpk	44.85	121.87
Hnrnpu	41.02	61.65
Hpf1	36.44	114.97
Hsbp1	55.12	65.48
Hyou1	55.96	60.49
Ibtk	44.35	52.77
Ice1	41.37	107.68
Ifrd1	48.48	120.3
Ift43	48.51	60.33
Imp3	0	31.77
Insig1	50.07	78.37
Ipo8	58.01	203.33
Iqca	84.2	88.4
Iscu	62.06	158.64
Itga6	39.06	65.55
Itga9	44.01	78.15
Itsn2	53.7	78.07
Jag1	41.99	60.47
Jak2	61.13	72.59
Kars	60.35	63.99
Kat7	60.7	131.51
Kbtbd7	62.83	112.04
Kcmf1	63.36	75.26
Kcng2	0	71.06
Kcnh3	50.56	67
Kdelr2	39.24	127.61
Kdm1a	53.74	58.21
Kdm6a	36.93	102.04
Kdm6b	47.91	52.91
Kif23	49.82	86.25
Kifc3	47.93	51.91
Kit	51.14	86.24
Klhdc2	63.84	65.35
Kmt2b	60.12	74.16
Krt84	62.14	73.42
Lamb1	42.17	85.08
Lamtor3	54.28	103.25
Lbr	46.24	103.07
Ldhb	46.64	46.71
Lman2	56.9	64.89
Lmo1	48.92	113.37
Lnpep	0	143.58
Lrr1	50.72	138.07
Lrrc17	37.17	75
Lrrc28	52.18	62.1
Lrrc8a	57.26	58.68
Lrrc8b	53.81	215.04
Lrrfip1	44.67	105.69
Lsm14a	54.24	117.41
Lsm1	50.68	105.5
Lsm3	47.33	64.77
Manf	39.45	54.38
Mansc1	46.43	110.55
Map2k1	44.68	78.99
Map4	70.05	185.56
Map4k5	41.65	111.36
Mapk8	52.43	71.35
Mapkap1	47.48	73.02
Mapre1	46.43	47.32
Mark2	53.49	70.5
Mbtps1	0	102.44
Mcm2	55.09	91.34
Mcm3ap	84.78	97.25
Mcm7	66.18	67.83
Mcu	64.64	108.75
Mdm4	59.14	178.42
Med10	52.63	89.61
Med21	47.75	206.68
Med25	58.47	61.49
Med27	65.61	66.51
Mfap2	35.52	121.73
Mff	53.95	86.2
Mgat1	0	36.26
Mgrn1	0	112.13
Mier2	60.28	187.85
Mindy3	37.53	67.55
Mink1	0	60.19
Mllt10	43.17	78.08
Morf4l2	66.37	79.62
Mos	47	118.49
Mospd1	46.24	80.21
Msh2	52.29	134.49
Msh6	58.49	75.04
Mtfr2	0	67.31
Mtmr14	68.79	70.37
Mtus1	52.97	66.53
Naa20	0	23.85
Naa30	46.81	66.8
Nae1	56.31	101.7
Nap1l1	57.58	58.75
Nat14	59.75	82.98
Nbr1	56.52	182.45
Ncoa3	47.81	76.95
Ndc80	48.45	82.33
Ndfip1	73.4	124.01
Ndufa4	0	61.86
Ndufaf2	43.33	65.23
Nedd4l	60.85	105.27
Nelfa	35.14	55.93
Nfe2l1	58.29	114.87
Nfxl1	49.38	54.28
Nfya	34.95	71.16
Nin	51.97	88.43
Ninj1	60.08	70.72
Nlrp4b	47.77	55.33
Nlrp4g	49.72	50.4
Nlrp5	35.47	128
Nlrp9c	59.34	66.57
Npm1	48.4	54.98
Nr1h2	47.19	69.18
Nrn1l	39.72	83.6
Nsmce3	43.78	50.45
Nudt5	55.16	63
Nuf2	40.71	62.88
Nup153	43.35	79.04
Nup35	55.54	85.74
Nup62	58.27	91.72
Nup85	59.1	99.55
Oas1d	63.31	208.64
Obox1	35.41	73.74
Obox2	34.51	119.31
Obox5	41.85	120.6
Obox7	44.17	56.54
Omt2a	36.78	170.3
Omt2b	36.03	74.88
Oog1	56.58	61.81
Oog3	48.75	114.77
Oosp1	43.67	74.39
Oosp3	33.89	142.17
Osbpl11	55.86	70.15
Pabpn1	40.58	72.29
Pabpn1l	34.49	67.11
Pacsin2	65.36	103.44
Paip1	44.05	81.52
Pak4	49.57	111.73
Palb2	44.26	48.69
Pan3	58.98	125.66
Pard6b	31.54	138.85
Parp12	41.97	60.42
Pcbp1	44.54	51.78
Pcbp2	48.91	66.15
Pced1b	56.66	96.64
Pdcd7	55.25	61.69
Pdhx	55.37	73.45
Peak1	58.71	73.52
Pebp1	0	105.8
Pfdn4	35.49	63.87
Phf13	67.12	160.3
Phf1	65.46	75.63
Plac8	57.66	59.59
Plat	33.86	93.68
Pld1	41.76	134.33
Plekha3	35.34	53.96
Plekhg1	55.09	59.68
Plekhj1	56.7	99.14
Pofut2	59.7	61.87
Pole4	48.41	82.64
Polr2c	59.97	96.22
Polr2d	46.7	65.59
Polr2f	50.96	73.05
Polr2j	45.11	50.29
Pom121	26.16	60.76
Ppme1	59.02	73.49
Ppp1cb	60.75	89.01
Ppp1r15a	40.31	58.64
Ppp2r1a	78.72	119.26
Ppp4c	38.08	48.04
Ppt2	46.2	86.47
Prc1	44.25	69.59
Prickle1	52.63	72.19
Prkab1	65.63	74.03
Psma2	52.75	108.77
Psmb3	60.46	68.78
Psmd3	60.01	95.13
Ptbp1	44.84	96.65
Ptdss1	75.07	83.51
Pttg1	53.33	64.16
Qk	27.69	53.23
Rab14	64.62	80.89
Rac1	62.26	106.16
Rad21	54.57	77.28
Rasa4	65.06	76.98
Rassf3	48.24	51.44
Rassf5	44.88	150.12
Rb1	40.3	156.63
Rbbp4	49.74	57.2
Rbbp7	42.57	82.36
Rbm14	96.85	105.92
Rbm22	41.67	113.67
Rbm38	65.19	104.49
Rchy1	41.34	60.07
Rfpl4	38.21	54.45
Rgs2	39.03	47.44
Rhoa	69.65	83.07
Rhpn2	65.37	139.9
Rims1	74.43	129.38
Riok1	42.46	43.38
Rnf10	103.87	147.93
Rnf14	0	82.48
Rnf20	58.26	100.6
Rnf34	54.68	71.49
Rnf38	53.76	98.91
Rock1	37.8	100.13
Romo1	0	97.54
Rraga	63.89	96.82
Rragc	60	91.67
Rsl1d1	50.09	75.56
Rubcn	47.65	119.16
Sap30	48.77	78.88
Saraf	53.3	115.9
Scap	58.11	75.92
Scyl2	40.38	88.54
Sec11a	60.17	78.82
Sec13	51.19	82.55
Sec31a	55.52	74.55
Sec61b	0	31.8
Sephs2	55.21	125.41
Serpine2	46.03	108.39
Sf3a3	46.63	51.32
Sfpq	44.8	77.13
Siah1a	51.47	57.29
Siah2	38.56	59.79
Sin3a	56.69	82.55
Siva1	56.36	60.42
Skap2	60.42	88.66
Skp1a	84.62	85.52
Slain1	35.4	82.98
Slbp	50.52	126.94
Slc25a15	49.44	70.55
Slc44a2	65.21	84.7
Slc45a3	64.39	114.66
Slco3a1	53.25	74.3
Slmap	48.36	74.53
Smad3	52.23	152.69
Smagp	52.45	119.16
Smarcd2	62.66	63.97
Smc3	48.74	103.17
Smchd1	47.48	64.72
Smg8	56.79	96.05
Smim11	47.49	66.84
Smn1	47.92	116.5
Smu1	43.72	55.08
Smug1	65.09	66.21
Snrnp27	31.29	47.96
Snrnp70	48.5	61.54
Snrpb2	44.95	78.88
Snx18	43.49	114.05
Snx4	46.76	75.9
Snx9	44.18	77.98
Soat1	60.82	97.88
Spag1	40.32	59.8
Spast	51.87	102.91
Spcs2	36.95	75.77
Spidr	47.35	104.91
Spin1	62.56	75.91
Spire1	51.22	109.62
Spry4	53.44	90.73
Srgn	43.98	77.76
Srrm2	72.06	75.86
Stk35	63.73	65.42
Strip1	59.85	97.08
Sub1	65.06	95.95
Supv3l1	55.51	145.24
Surf4	58.21	68.81
Syf2	56.84	167.62
Synj1	58.22	62.16
Sypl	55.22	66.13
Taf5	47.72	129.18
Taf9b	52.56	62.47
Taldo1	54.32	136.93
Tbc1d15	42.47	59.81
Tbc1d1	66.91	91.18
Tbc1d22b	49.68	99.82
Tbc1d8	43.04	86.41
Tcl1	41.66	116.38
Tcl1b2	40.15	237.91
Tesc	71.74	128.15
Tet3	45.91	113.33
Tfap2c	37.34	66.97
Tm2d3	66.01	129.3
Tmbim6	60.12	64.3
Tmcc3	48.85	93.25
Tmem117	36.04	51.18
Tmem201	45.88	80.53
Tmem209	43.69	74.6
Tmem59	56.32	63.68
Tmem87a	0	59.76
Tnks1bp1	55.52	150.49
Tnpo1	45.38	69.2
Tollip	63.01	63.12
Tom1l2	0	49.9
Top1	27.53	73.53
Tor1a	34.24	61.78
Tpd52l2	60.94	69.55
Tpgs2	73.64	88.45
Tpra1	37.57	86.83
Tpt1	61.04	97.52
Tra2b	47.78	68.91
Traf4	49.52	119.83
Tram1	41.83	55.76
Trappc3	60.05	62.16
Trim28	78.86	118.1
Trim61	57.07	66.23
Trim75	41.78	46.05
Trip12	62.23	73.9
Troap	41	83.49
Trp53	43.7	75.69
Trp53bp1	32.03	109.93
Trp53inp2	16.96	33.37
Trpc4ap	52.73	78.58
Tspan14	49.85	58.24
Tubal3	42.73	47.4
Tubb3	52.87	128.61
Tubg2	67.93	72.42
Txn1	43.73	76.59
Txnip	46.03	60.72
Ube2d2a	49.74	186.59
Ube2d3	58.86	110.77
Ube4b	51.26	82.36
Ubl5	59.14	73.99
Ubqln1	62.6	127.99
Uhmk1	47.35	135.09
Unc50	43.87	136.76
Upf1	58.65	129.32
Usp15	60.33	72.07
Usp19	57.27	99.2
Usp28	45.13	88.39
Vapa	49.16	70.01
Vaultrc5	0	18.28
Vps72	40.63	119.28
Vrtn	59.44	110.38
Vta1	44.69	84.72
Wdr1	72.63	77.91
Wnk1	59.75	63.79
Wtap	46.84	92.91
Xrcc1	67.28	74.33
Yipf4	41.26	113.37
Ypel5	62.98	108.56
Ywhaz	55.01	63.07
Zbed3	55.24	77.86
Zcchc10	44.52	58.84
Zcchc8	31.7	64.84
Zdhhc18	51.53	234.32
Zdhhc8	31.86	87.66
Zfp280b	68.82	87.62
Zfp296	35.63	36.3
Zfp57	52.08	55.14
Zfp598	59.66	73.59
Zfp655	49.13	78.73
Zfp68	56.85	59.1
Zfp703	59.02	59.2
Zfp750	46.89	87.35
Zswim3	51.29	180.01
